# Supplementary material for: High-throughput genome sequencing of two Listeria monocytogenes clinical isolates during a large foodborne outbreak
Source: BMC Genomics. 2010 Feb 18;11:120. doi: 10.1186/1471-2164-11-120 (PMC2834635; doi:10.1186/1471-2164-11-120)
Supplement: Additional file 1 — Identification of bacteriophage-related sequences in the putative prophage ϕLMC1. [file 1471-2164-11-120-S1.XLS]

## Sheet: Sheet1
08-5578 Locus	Putative function	Subject	Subject ID	e-value	bit score	alignment length	mismatches,	gap openings	q. start	q. end	s. start	s. end
LM5578_0666	integrase	Listeria phage A006	NC_009815	3e-100	142	128	67	0	502	885	23415	23032
LM5578_0669	transcriptional regulator	Geobacillus phage GBSV1	NC_008376	2e-19	91.8	85	45	0	4	258	32245	31991
LM5578_0670	hypothetical protein	Geobacillus phage GBSV1	NC_008376	1e-11	46	35	16	0	10	114	32432	32536
LM5578_0671	hypothetical protein	Bacillus phage BCJA1c	NC_006557	4e-26	90.9	65	33	0	16	210	3816	4010
LM5578_0672	hypothetical protein	Staphylococcus phage 42e	NC_007052	7e-41	96.5	58	22	0	19	192	35996	36169
LM5578_0676	hypothetical protein	Listeria phage B054	NC_009813	5e-22	98.7	59	18	0	1	177	38607	38783
LM5578_0677	hypothetical protein	Listeria phage A006	NC_009815	5e-101	363	155	11	0	1	465	31832	32296
LM5578_0678	hypothetical protein	Listeria phage B027	NC_009812	2e-160	561	238	5	0	1	714	28316	29029
LM5578_0679	integrase	Listeria phage B026	NC_009812	0	728	315	13	0	1	945	29040	29984
LM5578_0681	hypothetical protein	Listeria phage B025	NC_009812	3e-143	504	227	21	0	1	681	29997	30677
LM5578_0682	hypothetical protein	Listeria phage A006	NC_009815	4e-60	227	127	27	0	1	381	33678	34058
LM5578_0683	hypothetical protein	Enterococcus phage phiEF24C	NC_009904	7e-22	73.9	41	12	0	10	132	113938	113816
LM5578_0683	hypothetical protein	Listeria phage B054	NC_009813	3e-16	52.8	25	11	0	166	240	43198	43272
LM5578_0684	hypothetical protein	Listeria phage P35	NC_009814	2e-91	331	190	48	0	1	570	28203	28772
LM5578_0685	single-strand DNA-binding protein	Listeria phage A500	NC_009810	3e-76	248	116	13	0	1	348	35465	35812
LM5578_0688	integrase	Bacillus prophage phBC6A52	NC_004821	6e-56	214	181	86	0	1	543	16760	17302
LM5578_0692	hypothetical protein	Streptococcus prophage 315.2	NC_004585	2e-27	94.6	67	36	0	91	291	17289	17489
LM5578_0693	terminase large subunit	Streptococcus prophage 315.2	NC_004585	3e-170	473	390	197	0	31	1200	17699	18868
LM5578_0694	portal protein	Staphylococcus phage phiPVL108	NC_008689	1e-49	131	154	96	0	436	897	21189	21650
LM5578_0695	hypothetical protein	Staphylococcus prophage tp310-3	NC_009763	2e-33	139	104	45	0	49	360	20027	20338
LM5578_0696	hypothetical protein	Streptococcus prophage 315.2	NC_004585	2e-41	151	177	108	0	430	960	22252	22782
LM5578_0699	hypothetical protein	Streptococcus prophage 315.2	NC_004585	1e-10	63	46	23	0	226	363	23981	24118
LM5578_0701	major tail protein	Streptococcus prophage 315.2	NC_004585	7e-36	147	160	97	0	49	528	24634	25113
LM5578_0704	tail tape measure	Streptococcus prophage 315.2	NC_004585	2e-161	380	377	200	0	619	1749	26353	27483
LM5578_0705	minor structural protein GP75	Listeria phage A006	NC_009815	4e-30	106	184	135	0	28	579	14113	14664
LM5578_0707	protein GP23	Listeria phage A006	NC_009815	5e-113	376	203	48	0	421	1029	17206	17814
LM5578_0708	holin	Listeria phage A118	NC_003216	9e-48	185	94	0	0	1	282	19780	20061
LM5578_0709	hypothetical protein	Listeria phage A118	NC_003216	0	634	282	18	0	1	846	20061	20906
