# Supplementary material for: High-throughput genome sequencing of two Listeria monocytogenes clinical isolates during a large foodborne outbreak
Source: BMC Genomics. 2010 Feb 18;11:120. doi: 10.1186/1471-2164-11-120 (PMC2834635; doi:10.1186/1471-2164-11-120)
Supplement: Additional file 2 — Coding sequences on plasmid pLM5578 and the Listeria genetic island (LGI1) predicted to encode translocation functions. FFAS03 scores above -9.0 are not significant, but three predictions near this threshold were included. [file 1471-2164-11-120-S2.XLS]

## Sheet: Sheet1
Query	Locus tag	pXO homolog	Similarity	Range	FFAS03 Score	Description
pLM5578	1		copB	20-725	-146	[P] COG2217 Cation transport ATPase
	5		cadC	2-102	-53.5	1u2w_A Cadmium efflux system accessory protein
	6		cadA	2-708	-134	cation-transporting ATPase, P1-type (EC 3.6.1.-)
	12		clpB	13-704	-145	ATP-dependent Clp protease, ClpA/B, ATP-binding subunit, HSP-100, chaperone
	23		pLM80_03	6-179	-9.39	[P] KOG1484 Putative Zn2+ transporter MSC2 (cation diffusion facilitator superfamily)
	24		pLM80_04	21-324	-17.9	[P] KOG1341 Na+/K+ transporter
	30	pXO1-66	papD	27-309	-72.6	P pilus assembly protein, chaperone PapD; Bacterial Ig-Like protein
	35	pXO2-25	virB11, cpaF, tadA	3-410	-69.3	[U] COG4962 Flp pilus assembly protein, ATPase CpaF
	36	pXO2-23/24	virB5 , tadB, tadC	2-270	-12.4	[U] COG4965 Flp pilus assembly protein TadB
	49			1-378	-78.1	[L] COG0358 DNA primase (bacterial type)
	50	pXO2-16/15	virD4, traG	1-764	-96.6	[U] COG3505 Type IV secretory pathway, VirD4 components
	51		virB6, trbL	64-578	-24	[U] COG3846 Type IV secretory pathway, TrbL components
	54	pXO2-09	virB4, cpaB, cagE, trbE	1-109	-18.1	PF03135.5; Q9ZE45_RICPR/194-399; CagE, TrbE, VirB family, component of type IV transporter system
	55	pXO2-08	virB4, cpaB, cagE, trbE	1-548	-75.9	[U] COG3451 Type IV secretory pathway, VirB4 components
	56		virB1	220-345	-42.8	[M] COG0791 Cell wall-associated hydrolases (invasion-associated proteins)
	61		virD2, trbC	1-190	-11.4	[U] COG3843 Type IV secretory pathway, VirD2 components (relaxase)
	72			6-294	-87.5	[E] COG2113 ABC-type proline/glycine betaine transport systems, periplasmic components
	75			1-624	-123	[P] COG2217 Cation transport ATPase
	77		trwB	86-594	-33.3	1e9r_A Conjugal transfer protein TrwB
LGI1	1862		emrE	1-106	-64.3	putative cation and cationic drug efflux transporter, EmrE/SugE family; small multidrug resistance protein
	1864	pXO1-42	virD4, traG	15-595	-90.8	[U] COG3505 Type IV secretory pathway, VirD4 components
	1865			1-449	-36.6	[L] COG0358 DNA primase (bacterial type)
	1866			10-941	-74	[MOT] KOG1550 Extracellular protein SEL-1 and related proteins
	1873		virB1	58-346	-54.5	[M] COG0791 Cell wall-associated hydrolases (invasion-associated proteins)
	1876	pXO1-78	virB4, cpaB, cagE, trbE	60-610	-82.5	[U] COG3451 Type IV secretory pathway, VirB4 components
	1877	pXO1-77	virB4, cpaB, cagE, trbE	8-181	-8.72	PF03135.5; Q9ZE45_RICPR/194-399; CagE, TrbE, VirB family, component of type IV transporter system
	1878		virB3	1-75	-8.97	PF07178.2; Q8D6A4_VIBVU/6-100; TraL protein
	1880		virB6, trbL	61-300	-8.61	[U] COG3846 Type IV secretory pathway, TrbL components
	1885	pXO1-64	tadG	1-61	-10	[U] COG4961 Flp pilus assembly protein TadG
	1886	pXO1-63	tadG		-14.5	[U] COG4961 Flp pilus assembly protein TadG
	1887	pXO1-61	virB5 , tadB, tadC	1-286	-49.1	[U] COG4965 Flp pilus assembly protein TadB
	1888	pXO1-60	virB5 , tadB, tadC	1-303	-58.2	[U] COG4965 Flp pilus assembly protein TadB
	1889	pXO1-59	virB11, cpaF, tadA	71-511	-76.2	[NU] COG0630 Type IV secretory pathway, VirB11 components, and related ATPases involved in archaeal flagella biosynthesis
	1890			26-270	-54.5	[D] COG1192 ATPases involved in chromosome partitioning
	1891	pXO1-58	virB4, cpaB	3-236	-61.7	[U] COG3745 Flp pilus assembly protein CpaB
