# Supplementary material for: High-throughput genome sequencing of two Listeria monocytogenes clinical isolates during a large foodborne outbreak
Source: BMC Genomics. 2010 Feb 18;11:120. doi: 10.1186/1471-2164-11-120 (PMC2834635; doi:10.1186/1471-2164-11-120)
Supplement: Additional file 4 — Internalin and Internalin-like leucine rich coding sequences present in isolate 08-5578. The conserved LPxTG cell wall anchor domains were identified using HMMER TIGR01167. [file 1471-2164-11-120-S4.XLS]

## Sheet: Sheet1
Locus tag	gene	Coordinates	LPxTG
LM5578_0036	inlJ	34821-37376	+
LM5578_0306	inlG	308724-310196	+
LM5578_0307	inlC2	310334-311980	+
LM5578_0308	inlD	312188-313891	+
LM5578_0309	inlE	314100-315599	+
LM5578_0364		369735-373676	+
LM5578_0366		374678-376579	+
LM5578_0368	inlI	377839-383175	+
LM5578_0443	inlF	443880-446345	+
LM5578_0467	inlA	468784-471186	+
LM5578_0468	inlB	471271-473163
LM5578_0537		542653-544488	+
LM5578_0577		590555-592576
LM5578_0638		653398-655167	+
LM5578_0812		799075-800991	+
LM5578_1210	inlA (truncation)	1194580-1196280	+
LM5578_1427		1382687-1384420	+
LM5578_1987	inlC	1978663-1979556
LM5578_2641		2626664-2627608
LM5578_2665		2656621-2657787
LM5578_2846		2856899-2859397	+
