# Supplementary material for: High-throughput genome sequencing of two Listeria monocytogenes clinical isolates during a large foodborne outbreak
Source: BMC Genomics. 2010 Feb 18;11:120. doi: 10.1186/1471-2164-11-120 (PMC2834635; doi:10.1186/1471-2164-11-120)
Supplement: Additional file 5 — Cross-match table of all protein-encoding loci encoded by two serotype 1/2a outbreak-associated Listeria monocytogenes (08-5578 and 08-5923) versus other publically available, annotated L. monocytogenes genomes. Description and references are included in the Methods section. [file 1471-2164-11-120-S5.XLS]

## Sheet: re-ordered_sept22_listeria.csv
EGDe	08-5578	08-5923	F2365	F6854	H7858	HCC23
lmo0001	LM5578_3022	LM5923_2971	LMOf2365_0001	LMOf6854_2972.2	LMOh7858_0001	LMHCC_2663
lmo0002	LM5578_3021	LM5923_2970	LMOf2365_0002	LMOf6854_0002	LMOh7858_0003	LMHCC_2662
lmo0003	LM5578_3020	LM5923_2969	LMOf2365_0003	LMOf6854_0003	LMOh7858_0004	LMHCC_2661
lmo0004	LM5578_3019	LM5923_2968	LMOf2365_0004			LMHCC_2660
lmo0004	LM5578_3019	LM5923_2968	LMOf2365_0004	LMOf6854_0003.1	LMOh7858_0004.1	LMHCC_2660
lmo0005	LM5578_3018	LM5923_2967	LMOf2365_0005	LMOf6854_0005	LMOh7858_0006	LMHCC_2659
lmo0006	LM5578_3017	LM5923_2966	LMOf2365_0006	LMOf6854_0006	LMOh7858_0007	LMHCC_2658
lmo0007	LM5578_3016	LM5923_2965	LMOf2365_0007	LMOf6854_0007	LMOh7858_0008	LMHCC_2657
lmo0008	LM5578_3015	LM5923_2964	LMOf2365_0008	LMOf6854_0008	LMOh7858_0009	LMHCC_2656
lmo0009	LM5578_3014	LM5923_2963	LMOf2365_0009	LMOf6854_0009	LMOh7858_0010	LMHCC_2655
lmo0010	LM5578_3012	LM5923_2961	LMOf2365_0011	LMOf6854_0011	LMOh7858_0011	LMHCC_2653
lmo0011	LM5578_3011	LM5923_2960	LMOf2365_0012	LMOf6854_0012	LMOh7858_0012	LMHCC_2652
lmo0012	LM5578_3010	LM5923_2959	LMOf2365_0013	LMOf6854_0013	LMOh7858_0014	LMHCC_2651
lmo0013	LM5578_3009	LM5923_2958	LMOf2365_0016	LMOf6854_0015	LMOh7858_0019	LMHCC_2650
lmo0014	LM5578_3008	LM5923_2957	LMOf2365_0017	LMOf6854_0017	LMOh7858_0020	LMHCC_2649
lmo0015	LM5578_3007	LM5923_2956	LMOf2365_0018	LMOf6854_0018	LMOh7858_0021	LMHCC_2648
lmo0016	LM5578_3006	LM5923_2955	LMOf2365_0019	LMOf6854_0019	LMOh7858_0022	LMHCC_2647
lmo0017	LM5578_3005	LM5923_2954	LMOf2365_0020	LMOf6854_0019.1	LMOh7858_0022.1
lmo0018	LM5578_3004	LM5923_2953	LMOf2365_0021	LMOf6854_0021	LMOh7858_0024	LMHCC_2646
lmo0019	LM5578_3003	LM5923_2952	LMOf2365_0022	LMOf6854_0021.1	LMOh7858_0024.1	LMHCC_2645
lmo0020	LM5578_3002	LM5923_2951	LMOf2365_0023	LMOf6854_0023	LMOh7858_0026	LMHCC_2644
lmo0021	LM5578_3001	LM5923_2950	LMOf2365_0024	LMOf6854_0024	LMOh7858_0027	LMHCC_2643
lmo0022	LM5578_3000	LM5923_2949	LMOf2365_0025	LMOf6854_0025	LMOh7858_0028	LMHCC_2642
lmo0023	LM5578_2999	LM5923_2948	LMOf2365_0026	LMOf6854_0026	LMOh7858_0029	LMHCC_2641
lmo0024	LM5578_2998	LM5923_2947	LMOf2365_0027	LMOf6854_0027	LMOh7858_0030	LMHCC_2640
lmo0025	LM5578_2997	LM5923_2946	LMOf2365_0028	LMOf6854_0027.1	LMOh7858_0030.1	LMHCC_2639
lmo0026	LM5578_2996	LM5923_2945	LMOf2365_0029	LMOf6854_0029	LMOh7858_0032	LMHCC_2638
lmo0027	LM5578_2995	LM5923_2944	LMOf2365_0030	LMOf6854_0030	LMOh7858_0033	LMHCC_2637
lmo0028						LMHCC_2636
lmo0029	LM5578_2987	LM5923_2936	LMOf2365_0038	LMOf6854_0036.3	LMOh7858_0039.2	LMHCC_2635
lmo0030	LM5578_2986	LM5923_2935	LMOf2365_0039	LMOf6854_0040	LMOh7858_0042	LMHCC_2634
lmo0031	LM5578_2985	LM5923_2934	LMOf2365_0040	LMOf6854_0041	LMOh7858_0043	LMHCC_2633
lmo0032	LM5578_2984	LM5923_2933	LMOf2365_0041	LMOf6854_0042	LMOh7858_0044	LMHCC_2632
lmo0033	LM5578_2983	LM5923_2932	LMOf2365_0042	LMOf6854_0043	LMOh7858_0045	LMHCC_2631
lmo0034	LM5578_2982	LM5923_2931	LMOf2365_0043	LMOf6854_0044	LMOh7858_0046	LMHCC_2630
lmo0035	LM5578_2981	LM5923_2930	LMOf2365_0044	LMOf6854_0045	LMOh7858_0047	LMHCC_2629
lmo0036	LM5578_2980	LM5923_2929	LMOf2365_0045	LMOf6854_0046	LMOh7858_0048
lmo0037	LM5578_2979	LM5923_2928	LMOf2365_0046	LMOf6854_0047	LMOh7858_0049
lmo0038	LM5578_2978	LM5923_2927	LMOf2365_0047	LMOf6854_0048	LMOh7858_0050
lmo0039	LM5578_2977	LM5923_2926	LMOf2365_0048	LMOf6854_0049	LMOh7858_0051
lmo0040	LM5578_2976	LM5923_2925	LMOf2365_0049	LMOf6854_0049.1	LMOh7858_0051.1
lmo0041	LM5578_2975	LM5923_2924	LMOf2365_0050	LMOf6854_0051	LMOh7858_0053
lmo0042	LM5578_2974	LM5923_2923	LMOf2365_0051	LMOf6854_0052	LMOh7858_0054	LMHCC_2628
lmo0043	LM5578_2973	LM5923_2922	LMOf2365_0052	LMOf6854_0053	LMOh7858_0055	LMHCC_2627
lmo0044	LM5578_2972	LM5923_2921	LMOf2365_0053	LMOf6854_0054	LMOh7858_0056	LMHCC_2626
lmo0045	LM5578_2971	LM5923_2920	LMOf2365_0054	LMOf6854_0055	LMOh7858_0057	LMHCC_2625
lmo0046	LM5578_2970	LM5923_2919	LMOf2365_0055	LMOf6854_0056	LMOh7858_0058	LMHCC_2624
lmo0047	LM5578_2969	LM5923_2918	LMOf2365_0056	LMOf6854_0057	LMOh7858_0059	LMHCC_2623
lmo0048	LM5578_2968	LM5923_2917	LMOf2365_0057	LMOf6854_0058	LMOh7858_0060	LMHCC_2622
lmo0049	LM5578_2967	LM5923_2916	LMOf2365_0058	LMOf6854_0059	LMOh7858_0061	LMHCC_2621
lmo0050	LM5578_2966	LM5923_2915	LMOf2365_0059	LMOf6854_0060	LMOh7858_0062	LMHCC_2620
lmo0051	LM5578_2965	LM5923_2914	LMOf2365_0060	LMOf6854_0061	LMOh7858_0063	LMHCC_2619
lmo0052	LM5578_2964	LM5923_2913	LMOf2365_0061	LMOf6854_0062	LMOh7858_0064	LMHCC_2618
lmo0053	LM5578_2963	LM5923_2912	LMOf2365_0062	LMOf6854_0063	LMOh7858_0065	LMHCC_2617
lmo0054	LM5578_2962	LM5923_2911	LMOf2365_0063	LMOf6854_0064	LMOh7858_0066	LMHCC_2616
lmo0055	LM5578_2960	LM5923_2909	LMOf2365_0065	LMOf6854_0066	LMOh7858_0068	LMHCC_2614
lmo0056	LM5578_2959	LM5923_2908	LMOf2365_0067	LMOf6854_0066.1	LMOh7858_0068.2	LMHCC_2613
lmo0057	LM5578_2958	LM5923_2907	LMOf2365_0068	LMOf6854_0068	LMOh7858_0071	LMHCC_2612
lmo0058	LM5578_2957	LM5923_2906	LMOf2365_0069	LMOf6854_0068.1	LMOh7858_0071.1	LMHCC_2611
lmo0059	LM5578_2956	LM5923_2905	LMOf2365_0070	LMOf6854_0068.2	LMOh7858_0071.2	LMHCC_2610
lmo0060	LM5578_2955	LM5923_2904	LMOf2365_0071	LMOf6854_0068.3	LMOh7858_0071.3	LMHCC_2609
lmo0061			LMOf2365_0072
lmo0062			LMOf2365_0073
lmo0063			LMOf2365_0074
lmo0064			LMOf2365_0075
lmo0065			LMOf2365_0076
lmo0066
lmo0067
lmo0068			LMOf2365_0085
lmo0069			LMOf2365_0086
lmo0070			LMOf2365_0087
lmo0071
lmo0072
lmo0073			LMOf2365_0090
lmo0074			LMOf2365_0091
lmo0075	LM5578_2939	LM5923_2888	LMOf2365_0092	LMOf6854_0087	LMOh7858_0098	LMHCC_2603
lmo0076	LM5578_2938	LM5923_2887	LMOf2365_0093	LMOf6854_0088	LMOh7858_0099	LMHCC_2602
lmo0077	LM5578_2937	LM5923_2886	LMOf2365_0094	LMOf6854_0089	LMOh7858_0100	LMHCC_2601
lmo0078	LM5578_2936	LM5923_2885	LMOf2365_0095	LMOf6854_0090	LMOh7858_0101	LMHCC_2600
lmo0079
lmo0080
lmo0081
lmo0082			LMOf2365_0099	LMOf6854_0091.5	LMOh7858_0102.3
lmo0083	LM5578_2935	LM5923_2884	LMOf2365_0100	LMOf6854_0095	LMOh7858_0106	LMHCC_2546
lmo0084	LM5578_2934	LM5923_2883	LMOf2365_0101	LMOf6854_0096	LMOh7858_0107	LMHCC_2545
lmo0085	LM5578_2933	LM5923_2882	LMOf2365_0102	LMOf6854_0096.2	LMOh7858_0107.1
lmo0086	LM5578_2932	LM5923_2881	LMOf2365_0103	LMOf6854_0096.3	LMOh7858_0107.2
lmo0087	LM5578_2931	LM5923_2880	LMOf2365_0104	LMOf6854_0096.4	LMOh7858_0107.3
lmo0088	LM5578_2930	LM5923_2879	LMOf2365_0105	LMOf6854_0101	LMOh7858_0112	LMHCC_2541
lmo0089	LM5578_2929	LM5923_2878	LMOf2365_0106	LMOf6854_0102	LMOh7858_0113
lmo0090	LM5578_2928	LM5923_2877	LMOf2365_0107	LMOf6854_0103	LMOh7858_0114	LMHCC_2539
lmo0091	LM5578_2927	LM5923_2876	LMOf2365_0108	LMOf6854_0104	LMOh7858_0115	LMHCC_2538
lmo0092	LM5578_2926	LM5923_2875	LMOf2365_0109	LMOf6854_0105	LMOh7858_0116	LMHCC_2537
lmo0093	LM5578_2925	LM5923_2874	LMOf2365_0110	LMOf6854_0106	LMOh7858_0117	LMHCC_2536
lmo0094	LM5578_2924	LM5923_2873	LMOf2365_0111	LMOf6854_0106.1	LMOh7858_0117.1
lmo0095	LM5578_2923	LM5923_2872	LMOf2365_0112	LMOf6854_0106.2	LMOh7858_0117.2
lmo0096	LM5578_2922	LM5923_2871	LMOf2365_0113	LMOf6854_0109	LMOh7858_0120	LMHCC_2532
lmo0097	LM5578_2921	LM5923_2870	LMOf2365_0114	LMOf6854_0110	LMOh7858_0121	LMHCC_2531
lmo0098	LM5578_2920	LM5923_2869	LMOf2365_0115	LMOf6854_0111	LMOh7858_0122	LMHCC_2530
lmo0099	LM5578_2919	LM5923_2868	LMOf2365_0116	LMOf6854_0111.1	LMOh7858_0122.1	LMHCC_2529
lmo0100	LM5578_2918	LM5923_2867	LMOf2365_0117	LMOf6854_0111.2	LMOh7858_0122.2	LMHCC_2528
lmo0101	LM5578_2917	LM5923_2866	LMOf2365_0119	LMOf6854_0114	LMOh7858_0126	LMHCC_2526
lmo0102	LM5578_2916	LM5923_2865	LMOf2365_0120	LMOf6854_0115	LMOh7858_0127	LMHCC_2525
lmo0103	LM5578_2915	LM5923_2864	LMOf2365_0121	LMOf6854_0116	LMOh7858_0128	LMHCC_2524
lmo0104	LM5578_2914	LM5923_2863	LMOf2365_0122	LMOf6854_0116.1	LMOh7858_0128.1	LMHCC_2523
lmo0105	LM5578_2913	LM5923_2862	LMOf2365_0123	LMOf6854_0118	LMOh7858_0130	LMHCC_2522
lmo0106	LM5578_2912	LM5923_2861	LMOf2365_0124	LMOf6854_0119	LMOh7858_0131	LMHCC_2521
lmo0107	LM5578_2911	LM5923_2860	LMOf2365_0125	LMOf6854_0120	LMOh7858_0132	LMHCC_2520
lmo0108	LM5578_2910	LM5923_2859	LMOf2365_0126	LMOf6854_0121	LMOh7858_0133	LMHCC_2519
lmo0109	LM5578_2909	LM5923_2858	LMOf2365_0127	LMOf6854_0122	LMOh7858_0134
lmo0110	LM5578_2908	LM5923_2857	LMOf2365_0128	LMOf6854_0123	LMOh7858_0135	LMHCC_2516
lmo0111	LM5578_2907	LM5923_2856	LMOf2365_0129	LMOf6854_0124	LMOh7858_0136	LMHCC_2514
lmo0112	LM5578_2906	LM5923_2855	LMOf2365_0130	LMOf6854_0124.1	LMOh7858_0136.1	LMHCC_2515
lmo0113	LM5578_2905	LM5923_2854	LMOf2365_0131	LMOf6854_0124.2	LMOh7858_0136.2	LMHCC_2513
lmo0114	LM5578_2904	LM5923_2853	LMOf2365_0132	LMOf6854_0127	LMOh7858_0139	LMHCC_2512
lmo0115	LM5578_2903	LM5923_2852	LMOf2365_0133	LMOf6854_0128	LMOh7858_0140	LMHCC_2511
lmo0116	LM5578_2902	LM5923_2851	LMOf2365_0134	LMOf6854_0129	LMOh7858_0141	LMHCC_2510
lmo0117	LM5578_2901	LM5923_2850	LMOf2365_0135	LMOf6854_0130	LMOh7858_0142
lmo0118	LM5578_2900	LM5923_2849	LMOf2365_0136	LMOf6854_0131	LMOh7858_0143
lmo0119	LM5578_2899	LM5923_2848	LMOf2365_0137	LMOf6854_0131.1	LMOh7858_0143.1
lmo0120	LM5578_2898	LM5923_2847	LMOf2365_0138	LMOf6854_0131.2	LMOh7858_0143.2
lmo0121	LM5578_2897	LM5923_2846	LMOf2365_0139	LMOf6854_0134	LMOh7858_0146
lmo0122	LM5578_2896	LM5923_2845	LMOf2365_0140	LMOf6854_0134.1	LMOh7858_0146.1
lmo0123	LM5578_2895	LM5923_2844	LMOf2365_0141	LMOf6854_0136	LMOh7858_0148
lmo0124	LM5578_2894	LM5923_2843	LMOf2365_0142	LMOf6854_0136.1	LMOh7858_0148.1
lmo0125	LM5578_2893	LM5923_2842	LMOf2365_0143	LMOf6854_0136.2	LMOh7858_0148.2
lmo0126	LM5578_2892	LM5923_2841	LMOf2365_0144	LMOf6854_0136.3	LMOh7858_0148.3
lmo0127	LM5578_2891	LM5923_2840		LMOf6854_0136.4
lmo0127	LM5578_2891	LM5923_2840	LMOf2365_0145		LMOh7858_0148.4
lmo0127	LM5578_2891	LM5923_2840	LMOf2365_0145	LMOf6854_0136.4	LMOh7858_0148.4
lmo0128	LM5578_2890	LM5923_2839	LMOf2365_0146	LMOf6854_0141	LMOh7858_0153	LMHCC_2509
lmo0129	LM5578_2889	LM5923_2838	LMOf2365_0147	LMOf6854_0142	LMOh7858_0154
lmo0130	LM5578_2888	LM5923_2837	LMOf2365_0148	LMOf6854_0143	LMOh7858_0155	LMHCC_2506
lmo0131	LM5578_2887	LM5923_2836	LMOf2365_0149	LMOf6854_0144	LMOh7858_0156	LMHCC_2505
lmo0132	LM5578_2886	LM5923_2835	LMOf2365_0150	LMOf6854_0145	LMOh7858_0157	LMHCC_2504
lmo0133	LM5578_2885	LM5923_2834	LMOf2365_0151	LMOf6854_0145.1	LMOh7858_0157.1	LMHCC_2502
lmo0134	LM5578_2884	LM5923_2833	LMOf2365_0152	LMOf6854_0147	LMOh7858_0159	LMHCC_2501
lmo0135	LM5578_2883	LM5923_2832	LMOf2365_0153	LMOf6854_0148	LMOh7858_0160	LMHCC_2500
lmo0136	LM5578_2882	LM5923_2831	LMOf2365_0154	LMOf6854_0149	LMOh7858_0161	LMHCC_2499
lmo0137	LM5578_2881	LM5923_2830	LMOf2365_0155	LMOf6854_0150	LMOh7858_0162	LMHCC_2498
lmo0138	LM5578_2879	LM5923_2828	LMOf2365_0156	LMOf6854_0150.1	LMOh7858_0162.1	LMHCC_2496
lmo0139	LM5578_2878	LM5923_2827	LMOf2365_0157	LMOf6854_0150.2	LMOh7858_0162.2	LMHCC_2495
lmo0140	LM5578_2877	LM5923_2826				LMHCC_2494
lmo0141	LM5578_2876	LM5923_2825	LMOf2365_0159		LMOh7858_0162.6	LMHCC_2493
lmo0142	LM5578_2875	LM5923_2824			LMOh7858_0162.12	LMHCC_1156
lmo0143
lmo0144	LM5578_2873	LM5923_2822	LMOf2365_0160		LMOh7858_0162.7	LMHCC_2492
lmo0145	LM5578_2872	LM5923_2821
lmo0146	LM5578_2871	LM5923_2820	LMOf2365_0162		LMOh7858_0162.9	LMHCC_2490
lmo0147	LM5578_2870	LM5923_2819		LMOf6854_0150.4
lmo0148	LM5578_2869	LM5923_2818		LMOf6854_0150.5	LMOh7858_0162.10
lmo0149	LM5578_2868	LM5923_2817
lmo0150	LM5578_2867	LM5923_2816
lmo0151	LM5578_2866	LM5923_2815
lmo0152	LM5578_2865	LM5923_2814	LMOf2365_0167	LMOf6854_0161	LMOh7858_0175	LMHCC_2487
lmo0153	LM5578_2864	LM5923_2813	LMOf2365_0168	LMOf6854_0162	LMOh7858_0176	LMHCC_2486
lmo0154	LM5578_2863	LM5923_2812	LMOf2365_0169	LMOf6854_0163	LMOh7858_0177	LMHCC_2485
lmo0155	LM5578_2862	LM5923_2811	LMOf2365_0170	LMOf6854_0164	LMOh7858_0178	LMHCC_2484
lmo0156	LM5578_2861	LM5923_2810	LMOf2365_0171	LMOf6854_0165	LMOh7858_0179	LMHCC_2483
lmo0157	LM5578_2860	LM5923_2809	LMOf2365_0172	LMOf6854_0165.1	LMOh7858_0179.1	LMHCC_2482
lmo0158	LM5578_2859	LM5923_2808	LMOf2365_0173	LMOf6854_0167	LMOh7858_0181	LMHCC_2481
lmo0159		LM5923_2807		LMOf6854_0168
lmo0160	LM5578_2857	LM5923_2806	LMOf2365_0175	LMOf6854_0168.1	LMOh7858_0182.1	LMHCC_2479
lmo0161	LM5578_2856	LM5923_2805	LMOf2365_0176	LMOf6854_0170	LMOh7858_0184	LMHCC_2478
lmo0162	LM5578_2855	LM5923_2804	LMOf2365_0177	LMOf6854_0171	LMOh7858_0185	LMHCC_2477
lmo0163	LM5578_2854	LM5923_2803	LMOf2365_0178	LMOf6854_0171.1	LMOh7858_0185.1	LMHCC_2476
lmo0164	LM5578_2853	LM5923_2802	LMOf2365_0179	LMOf6854_0171.2	LMOh7858_0185.2	LMHCC_2475
lmo0165	LM5578_2852	LM5923_2801	LMOf2365_0180	LMOf6854_0171.3	LMOh7858_0185.3	LMHCC_2474
lmo0166	LM5578_2851	LM5923_2800	LMOf2365_0181	LMOf6854_0171.4	LMOh7858_0185.4	LMHCC_2473
lmo0167	LM5578_2850	LM5923_2799	LMOf2365_0182	LMOf6854_0176	LMOh7858_0190	LMHCC_2472
lmo0168	LM5578_2849	LM5923_2798	LMOf2365_0183	LMOf6854_0177	LMOh7858_0191	LMHCC_2471
lmo0169	LM5578_2848	LM5923_2797	LMOf2365_0184	LMOf6854_0178	LMOh7858_0192	LMHCC_2470
lmo0170	LM5578_2847	LM5923_2796	LMOf2365_0185	LMOf6854_0178.1	LMOh7858_0192.1	LMHCC_2469
lmo0171	LM5578_2846	LM5923_2795		LMOf6854_0180
lmo0174	LM5578_0906	LM5923_0861		LMOf6854_0181
lmo0175	LM5578_2843	LM5923_2792	LMOf2365_0186	LMOf6854_0184	LMOh7858_0194	LMHCC_2468
lmo0176	LM5578_2842	LM5923_2791	LMOf2365_0187	LMOf6854_0185	LMOh7858_0195	LMHCC_2467
lmo0177	LM5578_2841	LM5923_2790	LMOf2365_0188	LMOf6854_0186	LMOh7858_0196	LMHCC_2466
lmo0178	LM5578_2840	LM5923_2789	LMOf2365_0189	LMOf6854_0187	LMOh7858_0197	LMHCC_2465
lmo0179	LM5578_2839	LM5923_2788	LMOf2365_0190	LMOf6854_0188	LMOh7858_0199	LMHCC_2464
lmo0180	LM5578_2838	LM5923_2787	LMOf2365_0191	LMOf6854_0189	LMOh7858_0200	LMHCC_2463
lmo0181	LM5578_2837	LM5923_2786	LMOf2365_0192	LMOf6854_0190	LMOh7858_0201	LMHCC_2462
lmo0182	LM5578_2836	LM5923_2785	LMOf2365_0193	LMOf6854_0191	LMOh7858_0202	LMHCC_2461
lmo0183	LM5578_2835	LM5923_2784	LMOf2365_0194	LMOf6854_0192	LMOh7858_0203	LMHCC_2460
lmo0184	LM5578_2834	LM5923_2783	LMOf2365_0195	LMOf6854_0193	LMOh7858_0204	LMHCC_2459
lmo0185	LM5578_2833	LM5923_2782	LMOf2365_0196	LMOf6854_0194	LMOh7858_0205	LMHCC_2458
lmo0186	LM5578_2832	LM5923_2781	LMOf2365_0197	LMOf6854_0194.1	LMOh7858_0205.1	LMHCC_2457
lmo0187	LM5578_2831	LM5923_2780	LMOf2365_0198	LMOf6854_0196	LMOh7858_0207	LMHCC_2456
lmo0188	LM5578_2830	LM5923_2779	LMOf2365_0199	LMOf6854_0197	LMOh7858_0208	LMHCC_2455
lmo0189	LM5578_2829	LM5923_2778	LMOf2365_0200	LMOf6854_0197.1	LMOh7858_0208.1	LMHCC_2454
lmo0190	LM5578_2828	LM5923_2777	LMOf2365_0201	LMOf6854_0199	LMOh7858_0210	LMHCC_2453
lmo0191	LM5578_2827	LM5923_2776	LMOf2365_0202	LMOf6854_0199.1	LMOh7858_0210.1	LMHCC_2452
lmo0192	LM5578_2826	LM5923_2775	LMOf2365_0203	LMOf6854_0201	LMOh7858_0212	LMHCC_2451
lmo0193	LM5578_2825	LM5923_2774	LMOf2365_0204	LMOf6854_0201.1	LMOh7858_0212.1	LMHCC_2450
lmo0194	LM5578_2824	LM5923_2773	LMOf2365_0205	LMOf6854_0203	LMOh7858_0214	LMHCC_2449
lmo0195	LM5578_2823	LM5923_2772	LMOf2365_0206	LMOf6854_0204	LMOh7858_0215	LMHCC_2448
lmo0196	LM5578_2822	LM5923_2771	LMOf2365_0207	LMOf6854_0205	LMOh7858_0216	LMHCC_2447
lmo0197	LM5578_2821	LM5923_2770	LMOf2365_0208	LMOf6854_0206	LMOh7858_0217	LMHCC_2446
lmo0198	LM5578_2820	LM5923_2769	LMOf2365_0209	LMOf6854_0207	LMOh7858_0218	LMHCC_2445
lmo0199	LM5578_2819	LM5923_2768	LMOf2365_0210	LMOf6854_0208	LMOh7858_0219	LMHCC_2444
lmo0200	LM5578_2818	LM5923_2767	LMOf2365_0211	LMOf6854_0209	LMOh7858_0220	LMHCC_2443
lmo0201	LM5578_2817	LM5923_2766	LMOf2365_0212	LMOf6854_0210	LMOh7858_0221	LMHCC_2442
lmo0202	LM5578_2816	LM5923_2765	LMOf2365_0213	LMOf6854_0211	LMOh7858_0222	LMHCC_2441
lmo0203	LM5578_2815	LM5923_2764	LMOf2365_0214	LMOf6854_0212	LMOh7858_0223	LMHCC_2440
lmo0204	LM5578_2814	LM5923_2763	LMOf2365_0215	LMOf6854_0213	LMOh7858_0224	LMHCC_2439
lmo0205	LM5578_2813	LM5923_2762	LMOf2365_0216	LMOf6854_0214	LMOh7858_0225	LMHCC_2438
lmo0206	LM5578_2812	LM5923_2761	LMOf2365_0217	LMOf6854_0214.1	LMOh7858_0225.1
lmo0207	LM5578_2811	LM5923_2760	LMOf2365_0218	LMOf6854_0216	LMOh7858_0227	LMHCC_2436
lmo0208	LM5578_2810	LM5923_2759	LMOf2365_0219	LMOf6854_0216.1	LMOh7858_0227.1	LMHCC_2435
lmo0209	LM5578_2809	LM5923_2758	LMOf2365_0220	LMOf6854_0216.2	LMOh7858_0227.2	LMHCC_2434
lmo0210	LM5578_2808	LM5923_2757	LMOf2365_0221	LMOf6854_0219	LMOh7858_0230	LMHCC_2433
lmo0211	LM5578_2807	LM5923_2756	LMOf2365_0222	LMOf6854_0220	LMOh7858_0231	LMHCC_2432
lmo0212	LM5578_2806	LM5923_2755	LMOf2365_0223	LMOf6854_0221	LMOh7858_0232	LMHCC_2431
lmo0213	LM5578_2805	LM5923_2754	LMOf2365_0224	LMOf6854_0222	LMOh7858_0233	LMHCC_2430
lmo0214	LM5578_2804	LM5923_2753	LMOf2365_0225	LMOf6854_0223	LMOh7858_0234	LMHCC_2429
lmo0215	LM5578_2803	LM5923_2752	LMOf2365_0226	LMOf6854_0224	LMOh7858_0235	LMHCC_2428
lmo0216	LM5578_2802	LM5923_2751	LMOf2365_0227	LMOf6854_0225	LMOh7858_0236	LMHCC_2427
lmo0217	LM5578_2801	LM5923_2750	LMOf2365_0228	LMOf6854_0226	LMOh7858_0237	LMHCC_2426
lmo0218	LM5578_2800	LM5923_2749	LMOf2365_0229	LMOf6854_0227	LMOh7858_0238	LMHCC_2425
lmo0219	LM5578_2799	LM5923_2748	LMOf2365_0230	LMOf6854_0227.1	LMOh7858_0238.1	LMHCC_2424
lmo0220	LM5578_2798	LM5923_2747	LMOf2365_0231	LMOf6854_0229	LMOh7858_0240	LMHCC_2423
lmo0221	LM5578_2797	LM5923_2746	LMOf2365_0232	LMOf6854_0230	LMOh7858_0241	LMHCC_2422
lmo0222	LM5578_2796	LM5923_2745	LMOf2365_0233	LMOf6854_0231		LMHCC_2421
lmo0223	LM5578_2795	LM5923_2744	LMOf2365_0234	LMOf6854_0232	LMOh7858_0243	LMHCC_2420
lmo0224	LM5578_2793	LM5923_2742		LMOf6854_0234		LMHCC_2418
lmo0225	LM5578_2792	LM5923_2741	LMOf2365_0237	LMOf6854_0235	LMOh7858_0248	LMHCC_2417
lmo0226	LM5578_2791	LM5923_2740	LMOf2365_0238	LMOf6854_0236	LMOh7858_0249	LMHCC_2416
lmo0227	LM5578_2790	LM5923_2739	LMOf2365_0239	LMOf6854_0237	LMOh7858_0250	LMHCC_2415
lmo0228	LM5578_2789	LM5923_2738	LMOf2365_0240	LMOf6854_0238	LMOh7858_0251	LMHCC_2414
lmo0229			LMOf2365_0241		LMOh7858_0255	LMHCC_2411
lmo0230	LM5578_0272	LM5923_0271	LMOf2365_0242		LMOh7858_0256	LMHCC_2410
lmo0231	LM5578_0273	LM5923_0272	LMOf2365_0243		LMOh7858_0257	LMHCC_2409
lmo0232	LM5578_0274	LM5923_0273	LMOf2365_0244		LMOh7858_0258	LMHCC_2408
lmo0233	LM5578_0275	LM5923_0274	LMOf2365_0245		LMOh7858_0259	LMHCC_2407
lmo0234	LM5578_0276	LM5923_0275	LMOf2365_0246		LMOh7858_0260	LMHCC_2406
lmo0235	LM5578_0277	LM5923_0276	LMOf2365_0247		LMOh7858_0260.1	LMHCC_2405
lmo0236	LM5578_0278	LM5923_0277	LMOf2365_0248		LMOh7858_0260.2	LMHCC_2404
lmo0237	LM5578_0279	LM5923_0278	LMOf2365_0249		LMOh7858_0260.3	LMHCC_2403
lmo0238	LM5578_0280	LM5923_0279	LMOf2365_0250		LMOh7858_0263	LMHCC_2401
lmo0239	LM5578_0281	LM5923_0280	LMOf2365_0251	LMOf6854_0238.2	LMOh7858_0265	LMHCC_2400
lmo0240	LM5578_0282	LM5923_0281	LMOf2365_0252	LMOf6854_0238.3	LMOh7858_0267	LMHCC_2399
lmo0241	LM5578_0283	LM5923_0282	LMOf2365_0253	LMOf6854_0238.4	LMOh7858_0268	LMHCC_2398
lmo0242	LM5578_0284	LM5923_0283	LMOf2365_0254	LMOf6854_0238.5	LMOh7858_0268.1	LMHCC_2397
lmo0243	LM5578_0285	LM5923_0284	LMOf2365_0255		LMOh7858_0268.2	LMHCC_2396
lmo0244			LMOf2365_0256
lmo0245	LM5578_0286	LM5923_0285	LMOf2365_0257		LMOh7858_0271	LMHCC_2395
lmo0246	LM5578_0287	LM5923_0286	LMOf2365_0258		LMOh7858_0272	LMHCC_2394
lmo0247	LM5578_0288	LM5923_0287	LMOf2365_0259		LMOh7858_0272.1	LMHCC_2393
lmo0248	LM5578_0289	LM5923_0288	LMOf2365_0260		LMOh7858_0274	LMHCC_2392
lmo0249	LM5578_0290	LM5923_0289	LMOf2365_0261		LMOh7858_0275	LMHCC_2391
lmo0250	LM5578_0291	LM5923_0290	LMOf2365_0262	LMOf6854_0256	LMOh7858_0276	LMHCC_2390
lmo0251	LM5578_0292	LM5923_0291	LMOf2365_0263	LMOf6854_0257	LMOh7858_0277	LMHCC_2389
lmo0252				LMOf6854_0258		LMHCC_2388
lmo0253				LMOf6854_0259		LMHCC_2387
lmo0254				LMOf6854_0259.1		LMHCC_2386
lmo0255				LMOf6854_0261		LMHCC_2385
lmo0256	LM5578_0294	LM5923_0293	LMOf2365_0264	LMOf6854_0261.1	LMOh7858_0277.1	LMHCC_2384
lmo0257	LM5578_0295	LM5923_0294	LMOf2365_0265	LMOf6854_0261.2	LMOh7858_0277.2
lmo0258	LM5578_0302	LM5923_0301	LMOf2365_0274	LMOf6854_0271	LMOh7858_0287	LMHCC_2373
lmo0259	LM5578_0303	LM5923_0302	LMOf2365_0275	LMOf6854_0272	LMOh7858_0288	LMHCC_2372
lmo0260	LM5578_0304	LM5923_0303	LMOf2365_0276	LMOf6854_0272.1	LMOh7858_0288.1	LMHCC_2371
lmo0261	LM5578_0305	LM5923_0304	LMOf2365_0277	LMOf6854_0274	LMOh7858_0290	LMHCC_2370
lmo0262	LM5578_0306	LM5923_0305			LMOh7858_0291
lmo0263	LM5578_0307	LM5923_0306	LMOf2365_0281	LMOf6854_0275	LMOh7858_0292
lmo0264	LM5578_0309	LM5923_0308	LMOf2365_0283	LMOf6854_0277	LMOh7858_0295
lmo0265	LM5578_0310	LM5923_0309	LMOf2365_0284	LMOf6854_0278	LMOh7858_0296	LMHCC_2369
lmo0266	LM5578_0311	LM5923_0310	LMOf2365_0285	LMOf6854_0279	LMOh7858_0297	LMHCC_2368
lmo0267	LM5578_0312	LM5923_0311	LMOf2365_0286	LMOf6854_0280	LMOh7858_0298	LMHCC_2367
lmo0268	LM5578_0313	LM5923_0312	LMOf2365_0287	LMOf6854_0281	LMOh7858_0299	LMHCC_2366
lmo0269	LM5578_0314	LM5923_0313	LMOf2365_0288	LMOf6854_0283	LMOh7858_0300	LMHCC_2365
lmo0270	LM5578_0315	LM5923_0314	LMOf2365_0290	LMOf6854_0284.1	LMOh7858_0301.1	LMHCC_2363
lmo0271	LM5578_0316	LM5923_0315	LMOf2365_0291	LMOf6854_0286	LMOh7858_0303	LMHCC_2362
lmo0272	LM5578_0317	LM5923_0316	LMOf2365_0292	LMOf6854_0287	LMOh7858_0304	LMHCC_2361
lmo0273	LM5578_0318	LM5923_0317	LMOf2365_0293	LMOf6854_0288	LMOh7858_0305	LMHCC_2360
lmo0274	LM5578_0319	LM5923_0318	LMOf2365_0294	LMOf6854_0288.1	LMOh7858_0305.1	LMHCC_2359
lmo0275	LM5578_0320	LM5923_0319	LMOf2365_0295	LMOf6854_0290	LMOh7858_0308	LMHCC_2358
lmo0276	LM5578_0321	LM5923_0320	LMOf2365_0296	LMOf6854_0291	LMOh7858_0309	LMHCC_2357
lmo0277	LM5578_0322	LM5923_0321	LMOf2365_0297	LMOf6854_0292	LMOh7858_0310	LMHCC_2356
lmo0278	LM5578_0323	LM5923_0322	LMOf2365_0298	LMOf6854_0293	LMOh7858_0311	LMHCC_2355
lmo0279	LM5578_0324	LM5923_0323	LMOf2365_0299	LMOf6854_0294	LMOh7858_0312	LMHCC_2354
lmo0280	LM5578_0325	LM5923_0324	LMOf2365_0300	LMOf6854_0295	LMOh7858_0313	LMHCC_2353
lmo0281	LM5578_0326	LM5923_0325	LMOf2365_0301	LMOf6854_0295.1	LMOh7858_0313.1	LMHCC_2349
lmo0282	LM5578_0327	LM5923_0326	LMOf2365_0302	LMOf6854_0297	LMOh7858_0315	LMHCC_2348
lmo0283	LM5578_0329	LM5923_0328	LMOf2365_0303	LMOf6854_0298	LMOh7858_0316	LMHCC_2347
lmo0284	LM5578_0330	LM5923_0329	LMOf2365_0304	LMOf6854_0299	LMOh7858_0317	LMHCC_2346
lmo0285	LM5578_0331	LM5923_0330	LMOf2365_0305	LMOf6854_0300	LMOh7858_0318	LMHCC_2345
lmo0286	LM5578_0332	LM5923_0331	LMOf2365_0306	LMOf6854_0301	LMOh7858_0319	LMHCC_2344
lmo0287	LM5578_0333	LM5923_0332	LMOf2365_0307	LMOf6854_0302	LMOh7858_0320	LMHCC_2343
lmo0288	LM5578_0334	LM5923_0333	LMOf2365_0308	LMOf6854_0303	LMOh7858_0321	LMHCC_2342
lmo0289	LM5578_0335	LM5923_0334	LMOf2365_0309	LMOf6854_0303.1	LMOh7858_0321.1	LMHCC_2341
lmo0290	LM5578_0336	LM5923_0335	LMOf2365_0310	LMOf6854_0303.2	LMOh7858_0321.2	LMHCC_2340
lmo0291	LM5578_0337	LM5923_0336	LMOf2365_0311	LMOf6854_0306	LMOh7858_0324	LMHCC_2339
lmo0292	LM5578_0338	LM5923_0337	LMOf2365_0312	LMOf6854_0307	LMOh7858_0325	LMHCC_2338
lmo0293	LM5578_0339	LM5923_0338	LMOf2365_0314	LMOf6854_0307.1	LMOh7858_0325.1	LMHCC_2335
lmo0294	LM5578_0340	LM5923_0339	LMOf2365_0315	LMOf6854_0309	LMOh7858_0327
lmo0295	LM5578_0341	LM5923_0340	LMOf2365_0316	LMOf6854_0310	LMOh7858_0328
lmo0296	LM5578_0342	LM5923_0341	LMOf2365_0317	LMOf6854_0311	LMOh7858_0329	LMHCC_2334
lmo0297	LM5578_0343	LM5923_0342	LMOf2365_0318	LMOf6854_0312	LMOh7858_0330	LMHCC_2333
lmo0298	LM5578_0344	LM5923_0343	LMOf2365_0319	LMOf6854_0313	LMOh7858_0331	LMHCC_2332
lmo0299	LM5578_0345	LM5923_0344	LMOf2365_0320	LMOf6854_0314	LMOh7858_0332	LMHCC_2331
lmo0300	LM5578_0346	LM5923_0345	LMOf2365_0321	LMOf6854_0315	LMOh7858_0333	LMHCC_2330
lmo0301	LM5578_0347	LM5923_0346	LMOf2365_0322	LMOf6854_0316	LMOh7858_0334	LMHCC_2329
lmo0302	LM5578_0348	LM5923_0347		LMOf6854_0316.1	LMOh7858_0334.1
lmo0303	LM5578_0349	LM5923_0348	LMOf2365_0329	LMOf6854_0318	LMOh7858_0336
lmo0304	LM5578_0350	LM5923_0349		LMOf6854_0318.1	LMOh7858_0336.1
lmo0305	LM5578_0351	LM5923_0350	LMOf2365_0330	LMOf6854_0320	LMOh7858_0336.2	LMHCC_2326
lmo0306					LMOh7858_0336.3	LMHCC_2325
lmo0307					LMOh7858_0336.4	LMHCC_2324
lmo0309					LMOh7858_0336.6
lmo0310
lmo0311					LMOh7858_0336.9
lmo0312					LMOh7858_0336.10
lmo0313
lmo0314	LM5578_0352	LM5923_0351	LMOf2365_0332	LMOf6854_0320.2	LMOh7858_0348.1	LMHCC_2319
lmo0315	LM5578_0353	LM5923_0352	LMOf2365_0333	LMOf6854_0322	LMOh7858_0350	LMHCC_2318
lmo0316	LM5578_0354	LM5923_0353	LMOf2365_0334	LMOf6854_0324	LMOh7858_0352	LMHCC_2317
lmo0317	LM5578_0355	LM5923_0354	LMOf2365_0335	LMOf6854_0325	LMOh7858_0353	LMHCC_2316
lmo0318	LM5578_0356	LM5923_0355	LMOf2365_0336	LMOf6854_0326	LMOh7858_0354	LMHCC_2315
lmo0319	LM5578_0357	LM5923_0356	LMOf2365_0337	LMOf6854_0327	LMOh7858_0355	LMHCC_2314
lmo0320				LMOf6854_0328	LMOh7858_0356
lmo0320			LMOf2365_0338		LMOh7858_0356
lmo0320			LMOf2365_0338	LMOf6854_0328	LMOh7858_0356
lmo0321	LM5578_0358	LM5923_0357	LMOf2365_0339	LMOf6854_0329	LMOh7858_0357	LMHCC_2313
lmo0322	LM5578_0359	LM5923_0358	LMOf2365_0340	LMOf6854_0329.1	LMOh7858_0357.1	LMHCC_2312
lmo0323	LM5578_0360	LM5923_0359	LMOf2365_0341	LMOf6854_0331	LMOh7858_0359	LMHCC_2311
lmo0324	LM5578_0361	LM5923_0360	LMOf2365_0342	LMOf6854_0332	LMOh7858_0360	LMHCC_2310
lmo0325	LM5578_0362	LM5923_0361	LMOf2365_0343	LMOf6854_0333	LMOh7858_0362	LMHCC_2309
lmo0326	LM5578_0363	LM5923_0362	LMOf2365_0344	LMOf6854_0334	LMOh7858_0363	LMHCC_2308
lmo0327	LM5578_0364	LM5923_0363	LMOf2365_0345	LMOf6854_0336	LMOh7858_0365	LMHCC_2306
lmo0328	LM5578_0365	LM5923_0364	LMOf2365_0346	LMOf6854_0336.1	LMOh7858_0365.1	LMHCC_2305
lmo0329
lmo0330
lmo0331	LM5578_0366	LM5923_0365	LMOf2365_0347		LMOh7858_0367	LMHCC_2304
lmo0332	LM5578_0367	LM5923_0366
lmo0333	LM5578_0368	LM5923_0367	LMOf2365_0350		LMOh7858_0370
lmo0334	LM5578_0369	LM5923_0368	LMOf2365_0351	LMOf6854_0368.1	LMOh7858_0370.1
lmo0335				LMOf6854_0368.2		LMHCC_2300
lmo0335			LMOf2365_0352	LMOf6854_0368.2	LMOh7858_0370.2	LMHCC_2300
lmo0335			LMOf2365_0352	LMOf6854_0501.1	LMOh7858_0370.2	LMHCC_2300
lmo0336			LMOf2365_0353	LMOf6854_0368.3	LMOh7858_0370.3	LMHCC_2299
lmo0337				LMOf6854_0372
lmo0338				LMOf6854_0372.1
lmo0339				LMOf6854_0374		LMHCC_2294
lmo0340	LM5578_0375	LM5923_0374	LMOf2365_0361	LMOf6854_0374.1	LMOh7858_0374.7	LMHCC_2293
lmo0341	LM5578_0376	LM5923_0375		LMOf6854_0376
lmo0342	LM5578_0377	LM5923_0376	LMOf2365_0362	LMOf6854_0377	LMOh7858_0382	LMHCC_2292
lmo0343	LM5578_0378	LM5923_0377	LMOf2365_0363	LMOf6854_0378	LMOh7858_0383	LMHCC_2291
lmo0344	LM5578_0379	LM5923_0378	LMOf2365_0364	LMOf6854_0380	LMOh7858_0384	LMHCC_2290
lmo0345	LM5578_0380	LM5923_0379	LMOf2365_0365	LMOf6854_0381	LMOh7858_0385	LMHCC_2289
lmo0346	LM5578_0381	LM5923_0380	LMOf2365_0366	LMOf6854_0382	LMOh7858_0386	LMHCC_2288
lmo0347	LM5578_0382	LM5923_0381	LMOf2365_0367	LMOf6854_0383	LMOh7858_0387	LMHCC_2287
lmo0348	LM5578_0383	LM5923_0382	LMOf2365_0368	LMOf6854_0384	LMOh7858_0388	LMHCC_2286
lmo0349	LM5578_0384	LM5923_0383	LMOf2365_0369	LMOf6854_0384.1	LMOh7858_0388.1	LMHCC_2285
lmo0350	LM5578_0385	LM5923_0384	LMOf2365_0370	LMOf6854_0384.2	LMOh7858_0388.2	LMHCC_2284
lmo0351	LM5578_0386	LM5923_0385	LMOf2365_0371	LMOf6854_0384.3	LMOh7858_0388.3	LMHCC_2283
lmo0352	LM5578_0387	LM5923_0386	LMOf2365_0372	LMOf6854_0388	LMOh7858_0392	LMHCC_2282
lmo0353	LM5578_0388	LM5923_0387	LMOf2365_0373	LMOf6854_0389	LMOh7858_0393	LMHCC_2281
lmo0354	LM5578_0389	LM5923_0388	LMOf2365_0375	LMOf6854_0390	LMOh7858_0395	LMHCC_2279
lmo0355	LM5578_0390	LM5923_0389	LMOf2365_0376	LMOf6854_0391	LMOh7858_0396	LMHCC_2278
lmo0356	LM5578_0391	LM5923_0390	LMOf2365_0377	LMOf6854_0392	LMOh7858_0397	LMHCC_2277
lmo0357	LM5578_0392	LM5923_0391		LMOf6854_0393	LMOh7858_0398	LMHCC_2275
lmo0358	LM5578_0393	LM5923_0392		LMOf6854_0394	LMOh7858_0399	LMHCC_2274
lmo0359	LM5578_0394	LM5923_0393	LMOf2365_0379	LMOf6854_0395	LMOh7858_0400	LMHCC_2273
lmo0360	LM5578_0395	LM5923_0394	LMOf2365_0380	LMOf6854_0396	LMOh7858_0401	LMHCC_2271
lmo0361	LM5578_0397	LM5923_0396		LMOf6854_0397
lmo0362	LM5578_0398	LM5923_0397		LMOf6854_0398
lmo0363			LMOf2365_0382	LMOf6854_0399	LMOh7858_0403	LMHCC_2270
lmo0364			LMOf2365_0383	LMOf6854_0399.1	LMOh7858_0403.1	LMHCC_2269
lmo0365	LM5578_0399	LM5923_0398		LMOf6854_0401
lmo0366	LM5578_0400	LM5923_0399		LMOf6854_0402
lmo0367	LM5578_0401	LM5923_0400		LMOf6854_0402.1
lmo0368	LM5578_0402	LM5923_0401	LMOf2365_0384	LMOf6854_0404	LMOh7858_0405	LMHCC_2268
lmo0369	LM5578_0403	LM5923_0402	LMOf2365_0385	LMOf6854_0404.1	LMOh7858_0405.1	LMHCC_2267
lmo0370	LM5578_0404	LM5923_0403	LMOf2365_0386	LMOf6854_0406	LMOh7858_0407	LMHCC_2266
lmo0371	LM5578_0405	LM5923_0404	LMOf2365_0387	LMOf6854_0407	LMOh7858_0408	LMHCC_2265
lmo0372	LM5578_0406	LM5923_0405	LMOf2365_0388	LMOf6854_0408	LMOh7858_0409	LMHCC_2264
lmo0373	LM5578_0407	LM5923_0406	LMOf2365_0389	LMOf6854_0410	LMOh7858_0410	LMHCC_2263
lmo0374	LM5578_0408	LM5923_0407	LMOf2365_0390	LMOf6854_0411	LMOh7858_0411	LMHCC_2262
lmo0375	LM5578_0409	LM5923_0408	LMOf2365_0391	LMOf6854_0411.1	LMOh7858_0411.1	LMHCC_2261
lmo0376	LM5578_0410	LM5923_0409	LMOf2365_0392	LMOf6854_0411.2	LMOh7858_0411.2	LMHCC_2260
lmo0377	LM5578_0411	LM5923_0410	LMOf2365_0393			LMHCC_2259
lmo0378	LM5578_0412	LM5923_0411		LMOf6854_0411.4	LMOh7858_0411.4
lmo0379	LM5578_0413	LM5923_0412		LMOf6854_0411.5
lmo0380	LM5578_0414	LM5923_0413
lmo0381	LM5578_0415	LM5923_0414		LMOf6854_0411.8	LMOh7858_0411.7	LMHCC_2255
lmo0382	LM5578_0416	LM5923_0415	LMOf2365_0394	LMOf6854_0419	LMOh7858_0419	LMHCC_2254
lmo0383	LM5578_0417	LM5923_0416	LMOf2365_0395	LMOf6854_0420	LMOh7858_0420	LMHCC_2253
lmo0384	LM5578_0418	LM5923_0417	LMOf2365_0396	LMOf6854_0421	LMOh7858_0421	LMHCC_2252
lmo0385	LM5578_0419	LM5923_0418	LMOf2365_0397	LMOf6854_0422	LMOh7858_0422	LMHCC_2251
lmo0386	LM5578_0420	LM5923_0419	LMOf2365_0398	LMOf6854_0423	LMOh7858_0423	LMHCC_2250
lmo0387	LM5578_0421	LM5923_0420	LMOf2365_0399	LMOf6854_0423.1	LMOh7858_0423.1	LMHCC_2249
lmo0388	LM5578_0422	LM5923_0421	LMOf2365_0400	LMOf6854_0423.2	LMOh7858_0423.2	LMHCC_2248
lmo0389	LM5578_0423	LM5923_0422	LMOf2365_0401	LMOf6854_0426	LMOh7858_0426	LMHCC_2247
lmo0390	LM5578_0424	LM5923_0423	LMOf2365_0402	LMOf6854_0427	LMOh7858_0427	LMHCC_2246
lmo0391	LM5578_0425	LM5923_0424	LMOf2365_0403	LMOf6854_0427.1	LMOh7858_0427.1	LMHCC_2245
lmo0392	LM5578_0426	LM5923_0425	LMOf2365_0404	LMOf6854_0427.2	LMOh7858_0427.2	LMHCC_2244
lmo0393	LM5578_0427	LM5923_0426	LMOf2365_0405	LMOf6854_0427.3	LMOh7858_0427.3	LMHCC_2243
lmo0394	LM5578_0428	LM5923_0427	LMOf2365_0406	LMOf6854_0431	LMOh7858_0431	LMHCC_2242
lmo0395	LM5578_0429	LM5923_0428	LMOf2365_0407	LMOf6854_0432	LMOh7858_0432	LMHCC_2241
lmo0396	LM5578_0430	LM5923_0429	LMOf2365_0408	LMOf6854_0433	LMOh7858_0433	LMHCC_2240
lmo0397	LM5578_0431	LM5923_0430	LMOf2365_0419	LMOf6854_0433.1	LMOh7858_0443.2	LMHCC_2239
lmo0398	LM5578_0432	LM5923_0431		LMOf6854_0436	LMOh7858_0446	LMHCC_2238
lmo0399	LM5578_0433	LM5923_0432		LMOf6854_0437	LMOh7858_0447	LMHCC_2237
lmo0400	LM5578_0434	LM5923_0433		LMOf6854_0438	LMOh7858_0448	LMHCC_2236
lmo0401	LM5578_0435	LM5923_0434	LMOf2365_0421	LMOf6854_0439	LMOh7858_0449	LMHCC_2235
lmo0402	LM5578_0436	LM5923_0435	LMOf2365_0422	LMOf6854_0440	LMOh7858_0450	LMHCC_2234
lmo0403	LM5578_0437	LM5923_0436	LMOf2365_0423	LMOf6854_0440.1	LMOh7858_0450.1	LMHCC_2233
lmo0404	LM5578_0438	LM5923_0437	LMOf2365_0424	LMOf6854_0440.2	LMOh7858_0450.2	LMHCC_2232
lmo0405	LM5578_0439	LM5923_0438	LMOf2365_0425	LMOf6854_0443	LMOh7858_0453	LMHCC_2231
lmo0406	LM5578_0440	LM5923_0439	LMOf2365_0426	LMOf6854_0444	LMOh7858_0454	LMHCC_2230
lmo0407	LM5578_0441	LM5923_0440	LMOf2365_0427	LMOf6854_0444.1	LMOh7858_0454.1	LMHCC_2229
lmo0408	LM5578_0442	LM5923_0441	LMOf2365_0428	LMOf6854_0444.2	LMOh7858_0454.2	LMHCC_2228
lmo0409	LM5578_0443	LM5923_0442
lmo0411
lmo0412	LM5578_0445	LM5923_0444	LMOf2365_0431	LMOf6854_0447.1	LMOh7858_0458.1	LMHCC_2226
lmo0413	LM5578_0446	LM5923_0445	LMOf2365_0432			LMHCC_2225
lmo0414	LM5578_0447	LM5923_0446	LMOf2365_0433		LMOh7858_0458.3	LMHCC_2224
lmo0415	LM5578_0448	LM5923_0447	LMOf2365_0434	LMOf6854_0450	LMOh7858_0461	LMHCC_2223
lmo0416	LM5578_0449	LM5923_0448	LMOf2365_0435	LMOf6854_0451	LMOh7858_0462	LMHCC_2222
lmo0417	LM5578_0450	LM5923_0449	LMOf2365_0436	LMOf6854_0451.1	LMOh7858_0462.1	LMHCC_2221
lmo0418	LM5578_0451	LM5923_0450	LMOf2365_0437	LMOf6854_0451.2	LMOh7858_0462.2	LMHCC_2220
lmo0419	LM5578_0452	LM5923_0451	LMOf2365_0438	LMOf6854_0451.3	LMOh7858_0462.3
lmo0420	LM5578_0453	LM5923_0452	LMOf2365_0439	LMOf6854_0455	LMOh7858_0466	LMHCC_2219
lmo0421	LM5578_0454	LM5923_0453		LMOf6854_0456		LMHCC_2218
lmo0422	LM5578_0455	LM5923_0454		LMOf6854_0457		LMHCC_2217
lmo0423	LM5578_0456	LM5923_0455		LMOf6854_0458		LMHCC_2216
lmo0424	LM5578_0457	LM5923_0456	LMOf2365_0440	LMOf6854_0459	LMOh7858_0468	LMHCC_2215
lmo0425	LM5578_0458	LM5923_0457	LMOf2365_0441	LMOf6854_0460	LMOh7858_0469	LMHCC_2214
lmo0426	LM5578_0459	LM5923_0458	LMOf2365_0442	LMOf6854_0461	LMOh7858_0470	LMHCC_2213
lmo0427	LM5578_0460	LM5923_0459	LMOf2365_0443	LMOf6854_0462	LMOh7858_0470.1	LMHCC_2212
lmo0428	LM5578_0461	LM5923_0460	LMOf2365_0444	LMOf6854_0463	LMOh7858_0472	LMHCC_2211
lmo0429	LM5578_0462	LM5923_0461	LMOf2365_0445	LMOf6854_0464	LMOh7858_0473	LMHCC_2210
lmo0430	LM5578_0463	LM5923_0462	LMOf2365_0446	LMOf6854_0465	LMOh7858_0474	LMHCC_2208
lmo0431	LM5578_0464	LM5923_0463	LMOf2365_0447	LMOf6854_0466	LMOh7858_0475	LMHCC_2207
lmo0432	LM5578_0465	LM5923_0464	LMOf2365_0448	LMOf6854_0467	LMOh7858_0476	LMHCC_2206
lmo0433	LM5578_0467	LM5923_0466	LMOf2365_0471	LMOf6854_0469	LMOh7858_0498	LMHCC_2195
lmo0434	LM5578_0468	LM5923_0467		LMOf6854_0470	LMOh7858_0499	LMHCC_2194
lmo0435				LMOf6854_0472
lmo0436	LM5578_0469	LM5923_0468	LMOf2365_0473	LMOf6854_0472.1		LMHCC_2191
lmo0437	LM5578_0470	LM5923_0469	LMOf2365_0474	LMOf6854_0474	LMOh7858_0501	LMHCC_2190
lmo0438	LM5578_0471	LM5923_0470	LMOf2365_0475	LMOf6854_0474.1	LMOh7858_0501.1
lmo0439	LM5578_0472	LM5923_0471	LMOf2365_0476	LMOf6854_0474.2	LMOh7858_0501.2	LMHCC_2186
lmo0440	LM5578_0473	LM5923_0472	LMOf2365_0477	LMOf6854_0474.3		LMHCC_2185
lmo0441	LM5578_0474	LM5923_0473	LMOf2365_0478	LMOf6854_0478	LMOh7858_0506	LMHCC_2184
lmo0442	LM5578_0475	LM5923_0474	LMOf2365_0479	LMOf6854_0478.1	LMOh7858_0506.1	LMHCC_2183
lmo0443	LM5578_0476	LM5923_0475	LMOf2365_0480	LMOf6854_0480	LMOh7858_0508	LMHCC_2182
lmo0444	LM5578_0477	LM5923_0476
lmo0445	LM5578_0478	LM5923_0477
lmo0446	LM5578_0479	LM5923_0478
lmo0447	LM5578_0480	LM5923_0479
lmo0448	LM5578_0481	LM5923_0480
lmo0449	LM5578_0483	LM5923_0482	LMOf2365_0482	LMOf6854_0482	LMOh7858_0510	LMHCC_2180
lmo0450	LM5578_0484	LM5923_0483	LMOf2365_0483	LMOf6854_0483.1	LMOh7858_0510.1	LMHCC_2179
lmo0451	LM5578_0485	LM5923_0484	LMOf2365_0484	LMOf6854_0483.2	LMOh7858_0510.2	LMHCC_2178
lmo0452	LM5578_0486	LM5923_0485	LMOf2365_0485	LMOf6854_0486	LMOh7858_0514	LMHCC_2177
lmo0453	LM5578_0487	LM5923_0486	LMOf2365_0486	LMOf6854_0486.1	LMOh7858_0514.1	LMHCC_2176
lmo0454	LM5578_0488	LM5923_0487	LMOf2365_0487	LMOf6854_0488	LMOh7858_0516	LMHCC_2175
lmo0455	LM5578_0489	LM5923_0488	LMOf2365_0488	LMOf6854_0488.1	LMOh7858_0516.1	LMHCC_2174
lmo0456	LM5578_0490	LM5923_0489	LMOf2365_0489	LMOf6854_0490	LMOh7858_0518	LMHCC_2173
lmo0457	LM5578_0491	LM5923_0490	LMOf2365_0490	LMOf6854_0490.1	LMOh7858_0518.1	LMHCC_2172
lmo0458	LM5578_0492	LM5923_0491	LMOf2365_0491	LMOf6854_0492	LMOh7858_0520	LMHCC_2171
lmo0459			LMOf2365_0493	LMOf6854_0492.3	LMOh7858_0521	LMHCC_2169
lmo0460			LMOf2365_0495	LMOf6854_0497	LMOh7858_0523	LMHCC_2168
lmo0461			LMOf2365_0496	LMOf6854_0497.1		LMHCC_2167
lmo0461			LMOf2365_0496	LMOf6854_0497.1	LMOh7858_0524.1	LMHCC_2167
lmo0461			LMOf2365_2054	LMOf6854_0497.1	LMOh7858_0524.1	LMHCC_2167
lmo0462			LMOf2365_0497	LMOf6854_0497.2	LMOh7858_0524.2	LMHCC_2166
lmo0462			LMOf2365_2053
lmo0462			LMOf2365_2053	LMOf6854_0497.2	LMOh7858_0524.2	LMHCC_2166
lmo0463				LMOf6854_0500	LMOh7858_0527
lmo0463			LMOf2365_2052	LMOf6854_0500		LMHCC_2165
lmo0463			LMOf2365_2052	LMOf6854_0500	LMOh7858_0527	LMHCC_2165
lmo0463			LMOf2365_2052	LMOf6854_0500	LMOh7858_2150	LMHCC_2165
lmo0464				LMOf6854_0501	LMOh7858_0528
lmo0464			LMOf2365_0499	LMOf6854_0501	LMOh7858_0528
lmo0464			LMOf2365_0499	LMOf6854_0501	LMOh7858_2149
lmo0465
lmo0466
lmo0467
lmo0468
lmo0469
lmo0470
lmo0471
lmo0472
lmo0474	LM5578_0497	LM5923_0496	LMOf2365_0502	LMOf6854_0506.1	LMOh7858_0528.3
lmo0475			LMOf2365_0503		LMOh7858_0528.4
lmo0476	LM5578_0498	LM5923_0497	LMOf2365_0504	LMOf6854_0508	LMOh7858_0532	LMHCC_2163
lmo0477	LM5578_0500	LM5923_0499		LMOf6854_0509
lmo0478	LM5578_0501	LM5923_0500	LMOf2365_0506	LMOf6854_0510	LMOh7858_0533.1
lmo0479	LM5578_0502	LM5923_0501		LMOf6854_0510.1
lmo0480	LM5578_0503	LM5923_0502	LMOf2365_0507	LMOf6854_0510.3	LMOh7858_0533.2	LMHCC_2162
lmo0481	LM5578_0504	LM5923_0503	LMOf2365_0508	LMOf6854_0514	LMOh7858_0536	LMHCC_2161
lmo0482	LM5578_0505	LM5923_0504	LMOf2365_0509	LMOf6854_0514.1	LMOh7858_0536.1	LMHCC_2160
lmo0483	LM5578_0506	LM5923_0505	LMOf2365_0510	LMOf6854_0514.2	LMOh7858_0536.2	LMHCC_2159
lmo0484	LM5578_0507	LM5923_0506	LMOf2365_0511	LMOf6854_0514.3		LMHCC_2158
lmo0485	LM5578_0508	LM5923_0507	LMOf2365_0515	LMOf6854_0514.4	LMOh7858_0536.9	LMHCC_2152
lmo0486	LM5578_0509	LM5923_0508	LMOf2365_0516	LMOf6854_0519	LMOh7858_0547	LMHCC_2151
lmo0487	LM5578_0510	LM5923_0509	LMOf2365_0517	LMOf6854_0520	LMOh7858_0548	LMHCC_2150
lmo0488	LM5578_0511	LM5923_0510	LMOf2365_0518	LMOf6854_0521	LMOh7858_0549	LMHCC_2149
lmo0489	LM5578_0512	LM5923_0511	LMOf2365_0519	LMOf6854_0522	LMOh7858_0550	LMHCC_2148
lmo0490	LM5578_0513	LM5923_0512	LMOf2365_0520	LMOf6854_0523	LMOh7858_0551	LMHCC_2147
lmo0491	LM5578_0514	LM5923_0513	LMOf2365_0521	LMOf6854_0524	LMOh7858_0552	LMHCC_2146
lmo0492	LM5578_0515	LM5923_0514	LMOf2365_0522	LMOf6854_0525
lmo0493	LM5578_0516	LM5923_0515	LMOf2365_0523	LMOf6854_0526	LMOh7858_0554
lmo0494	LM5578_0517	LM5923_0516	LMOf2365_0524	LMOf6854_0527	LMOh7858_0555	LMHCC_2145
lmo0495	LM5578_0518	LM5923_0517	LMOf2365_0525	LMOf6854_0528	LMOh7858_0556	LMHCC_2144
lmo0496	LM5578_0519	LM5923_0518	LMOf2365_0526	LMOf6854_0528.1	LMOh7858_0556.1	LMHCC_2143
lmo0497	LM5578_0520	LM5923_0519		LMOf6854_0530
lmo0498	LM5578_0521	LM5923_0520	LMOf2365_0527	LMOf6854_0531	LMOh7858_0558	LMHCC_2142
lmo0499	LM5578_0522	LM5923_0521	LMOf2365_0528	LMOf6854_0532	LMOh7858_0559	LMHCC_2141
lmo0500	LM5578_0523	LM5923_0522	LMOf2365_0529	LMOf6854_0533	LMOh7858_0560	LMHCC_2140
lmo0501	LM5578_0524	LM5923_0523	LMOf2365_0530	LMOf6854_0534	LMOh7858_0561	LMHCC_2139
lmo0502	LM5578_0525	LM5923_0524	LMOf2365_0531	LMOf6854_0535	LMOh7858_0562	LMHCC_2138
lmo0503	LM5578_0526	LM5923_0525	LMOf2365_0532	LMOf6854_0536	LMOh7858_0563	LMHCC_2137
lmo0504	LM5578_0527	LM5923_0526	LMOf2365_0533	LMOf6854_0536.1	LMOh7858_0563.1	LMHCC_2136
lmo0505	LM5578_0528	LM5923_0527	LMOf2365_0534	LMOf6854_0538	LMOh7858_0565	LMHCC_2135
lmo0506	LM5578_0529	LM5923_0528	LMOf2365_0535	LMOf6854_0539	LMOh7858_0566	LMHCC_2134
lmo0507	LM5578_0530	LM5923_0529	LMOf2365_0536	LMOf6854_0540	LMOh7858_0567	LMHCC_2133
lmo0508	LM5578_0531	LM5923_0530	LMOf2365_0537	LMOf6854_0541	LMOh7858_0568	LMHCC_2132
lmo0509	LM5578_0532	LM5923_0531	LMOf2365_0538	LMOf6854_0542	LMOh7858_0569	LMHCC_2131
lmo0510	LM5578_0533	LM5923_0532	LMOf2365_0539	LMOf6854_0543	LMOh7858_0570
lmo0511	LM5578_0534	LM5923_0533	LMOf2365_0540	LMOf6854_0544	LMOh7858_0571	LMHCC_2128
lmo0512	LM5578_0535	LM5923_0534	LMOf2365_0541	LMOf6854_0544.1	LMOh7858_0571.1	LMHCC_2127
lmo0513	LM5578_0536	LM5923_0535	LMOf2365_0542	LMOf6854_0546	LMOh7858_0573	LMHCC_2126
lmo0514	LM5578_0537	LM5923_0536	LMOf2365_0543	LMOf6854_0547	LMOh7858_0574	LMHCC_2125
lmo0515	LM5578_0538	LM5923_0537	LMOf2365_0544	LMOf6854_0548	LMOh7858_0575	LMHCC_2124
lmo0516	LM5578_0539	LM5923_0538	LMOf2365_0545	LMOf6854_0549	LMOh7858_0576	LMHCC_2123
lmo0517	LM5578_0540	LM5923_0539	LMOf2365_0546	LMOf6854_0550	LMOh7858_0577	LMHCC_2122
lmo0518	LM5578_0541	LM5923_0540	LMOf2365_0547	LMOf6854_0558		LMHCC_2114
lmo0519	LM5578_0542	LM5923_0541	LMOf2365_0548		LMOh7858_0578	LMHCC_2113
lmo0519	LM5578_0542	LM5923_0541	LMOf2365_0548	LMOf6854_0560	LMOh7858_0578	LMHCC_2113
lmo0520	LM5578_0543	LM5923_0542	LMOf2365_0549	LMOf6854_0560.1	LMOh7858_0578.1	LMHCC_2112
lmo0521	LM5578_0549	LM5923_0548	LMOf2365_0550	LMOf6854_0562	LMOh7858_0580	LMHCC_2111
lmo0522	LM5578_0550	LM5923_0549	LMOf2365_0551	LMOf6854_0563	LMOh7858_0581	LMHCC_2110
lmo0523	LM5578_0551	LM5923_0550	LMOf2365_0552	LMOf6854_0563.1	LMOh7858_0581.1	LMHCC_2109
lmo0524	LM5578_0552	LM5923_0551	LMOf2365_0553	LMOf6854_0565		LMHCC_2108
lmo0525	LM5578_0553	LM5923_0552		LMOf6854_0565.1
lmo0526	LM5578_0554	LM5923_0553	LMOf2365_0555	LMOf6854_0567	LMOh7858_0584	LMHCC_2106
lmo0527	LM5578_0555	LM5923_0554	LMOf2365_0556	LMOf6854_0568	LMOh7858_0585	LMHCC_2105
lmo0528	LM5578_0556	LM5923_0555	LMOf2365_0557	LMOf6854_0568.1	LMOh7858_0585.1	LMHCC_2104
lmo0529	LM5578_0557	LM5923_0556	LMOf2365_0558	LMOf6854_0570	LMOh7858_0587	LMHCC_2103
lmo0530	LM5578_0558	LM5923_0557	LMOf2365_0559	LMOf6854_0570.1	LMOh7858_0587.1	LMHCC_2102
lmo0531	LM5578_0559	LM5923_0558	LMOf2365_0560	LMOf6854_0570.2	LMOh7858_0587.2	LMHCC_2101
lmo0532	LM5578_0560	LM5923_0559	LMOf2365_0561	LMOf6854_0570.3	LMOh7858_0587.3	LMHCC_2099
lmo0533	LM5578_0561	LM5923_0560	LMOf2365_0562	LMOf6854_0574	LMOh7858_0591	LMHCC_2098
lmo0534	LM5578_0562	LM5923_0561	LMOf2365_0563	LMOf6854_0574.1	LMOh7858_0591.1	LMHCC_2097
lmo0535	LM5578_0563	LM5923_0562	LMOf2365_0564	LMOf6854_0576	LMOh7858_0593	LMHCC_2096
lmo0536	LM5578_0564	LM5923_0563	LMOf2365_0565	LMOf6854_0577	LMOh7858_0594	LMHCC_2095
lmo0537	LM5578_0565	LM5923_0564	LMOf2365_0566	LMOf6854_0578	LMOh7858_0595	LMHCC_2094
lmo0538	LM5578_0566	LM5923_0565	LMOf2365_0567	LMOf6854_0579	LMOh7858_0596	LMHCC_2093
lmo0539	LM5578_0567	LM5923_0566	LMOf2365_0568	LMOf6854_0580	LMOh7858_0597	LMHCC_2092
lmo0540	LM5578_0568	LM5923_0567	LMOf2365_0569	LMOf6854_0581	LMOh7858_0598	LMHCC_2091
lmo0541	LM5578_0569	LM5923_0568	LMOf2365_0570	LMOf6854_0582	LMOh7858_0599	LMHCC_2090
lmo0542	LM5578_0570	LM5923_0569	LMOf2365_0571	LMOf6854_0583	LMOh7858_0600	LMHCC_2089
lmo0543	LM5578_0571	LM5923_0570	LMOf2365_0572	LMOf6854_0584	LMOh7858_0601	LMHCC_2088
lmo0544	LM5578_0572	LM5923_0571	LMOf2365_0573	LMOf6854_0585	LMOh7858_0602	LMHCC_2087
lmo0545	LM5578_0573	LM5923_0572	LMOf2365_0574	LMOf6854_0585.1	LMOh7858_0602.1	LMHCC_2086
lmo0546	LM5578_0574	LM5923_0573	LMOf2365_0575	LMOf6854_0585.2	LMOh7858_0602.2	LMHCC_2085
lmo0547	LM5578_0575	LM5923_0574	LMOf2365_0576	LMOf6854_0588	LMOh7858_0605	LMHCC_2084
lmo0548	LM5578_0576	LM5923_0575	LMOf2365_0577	LMOf6854_0588.1	LMOh7858_0605.1
lmo0549	LM5578_0577	LM5923_0576	LMOf2365_0578	LMOf6854_0590	LMOh7858_0607
lmo0550	LM5578_0578	LM5923_0577	LMOf2365_0579		LMOh7858_0607.1
lmo0550	LM5578_0578	LM5923_0577	LMOf2365_0579	LMOf6854_0590.1
lmo0550	LM5578_0578	LM5923_0577	LMOf2365_0579	LMOf6854_0590.1	LMOh7858_0607.1
lmo0551	LM5578_0579	LM5923_0578	LMOf2365_0580	LMOf6854_0590.2	LMOh7858_0607.2	LMHCC_2080
lmo0552	LM5578_0580	LM5923_0579	LMOf2365_0581	LMOf6854_0590.3	LMOh7858_0607.3	LMHCC_2079
lmo0553	LM5578_0581	LM5923_0580	LMOf2365_0582	LMOf6854_0594	LMOh7858_0611	LMHCC_2078
lmo0554	LM5578_0582	LM5923_0581	LMOf2365_0583	LMOf6854_0595	LMOh7858_0613	LMHCC_2077
lmo0555	LM5578_0583	LM5923_0582	LMOf2365_0584	LMOf6854_0596	LMOh7858_0614	LMHCC_2076
lmo0556	LM5578_0584	LM5923_0583	LMOf2365_0585	LMOf6854_0597	LMOh7858_0615	LMHCC_2075
lmo0557	LM5578_0585	LM5923_0584	LMOf2365_0586	LMOf6854_0598	LMOh7858_0616	LMHCC_2074
lmo0558	LM5578_0586	LM5923_0585	LMOf2365_0587	LMOf6854_0598.1	LMOh7858_0616.1	LMHCC_2073
lmo0559	LM5578_0587	LM5923_0586	LMOf2365_0588	LMOf6854_0600	LMOh7858_0618	LMHCC_2072
lmo0560	LM5578_0588	LM5923_0587	LMOf2365_0589	LMOf6854_0601	LMOh7858_0619	LMHCC_2071
lmo0561	LM5578_0589	LM5923_0588	LMOf2365_0590	LMOf6854_0602	LMOh7858_0620	LMHCC_2070
lmo0562	LM5578_0590	LM5923_0589	LMOf2365_0591	LMOf6854_0603	LMOh7858_0621	LMHCC_2069
lmo0563	LM5578_0591	LM5923_0590	LMOf2365_0592	LMOf6854_0604	LMOh7858_0622	LMHCC_2068
lmo0564	LM5578_0592	LM5923_0591	LMOf2365_0593	LMOf6854_0605	LMOh7858_0623	LMHCC_2067
lmo0565	LM5578_0593	LM5923_0592	LMOf2365_0594	LMOf6854_0606	LMOh7858_0624	LMHCC_2066
lmo0566	LM5578_0594	LM5923_0593	LMOf2365_0595	LMOf6854_0607	LMOh7858_0625	LMHCC_2065
lmo0567	LM5578_0595	LM5923_0594	LMOf2365_0596	LMOf6854_0608	LMOh7858_0626	LMHCC_2064
lmo0568	LM5578_0596	LM5923_0595	LMOf2365_0597	LMOf6854_0609	LMOh7858_0627	LMHCC_2063
lmo0569	LM5578_0597	LM5923_0596	LMOf2365_0598	LMOf6854_0610	LMOh7858_0628	LMHCC_2062
lmo0570	LM5578_0598	LM5923_0597	LMOf2365_0599	LMOf6854_0611	LMOh7858_0629	LMHCC_2060
lmo0571	LM5578_0599	LM5923_0598	LMOf2365_0600	LMOf6854_0612	LMOh7858_0630	LMHCC_2061
lmo0572	LM5578_0600	LM5923_0599	LMOf2365_0601	LMOf6854_0612.1	LMOh7858_0630.1	LMHCC_2059
lmo0573	LM5578_0601	LM5923_0600	LMOf2365_0602	LMOf6854_0614	LMOh7858_0632	LMHCC_2058
lmo0574	LM5578_0602	LM5923_0601	LMOf2365_0603	LMOf6854_0615	LMOh7858_0633	LMHCC_2057
lmo0575	LM5578_0603	LM5923_0602	LMOf2365_0604	LMOf6854_0616	LMOh7858_0634	LMHCC_2056
lmo0576	LM5578_0604	LM5923_0603	LMOf2365_0605	LMOf6854_0616.1	LMOh7858_0634.1	LMHCC_2055
lmo0577	LM5578_0605	LM5923_0604	LMOf2365_0606	LMOf6854_0618	LMOh7858_0636	LMHCC_2054
lmo0578	LM5578_0606	LM5923_0605	LMOf2365_0607	LMOf6854_0618.1	LMOh7858_0636.1	LMHCC_2053
lmo0579	LM5578_0607	LM5923_0606	LMOf2365_0608	LMOf6854_0618.2	LMOh7858_0636.2	LMHCC_2052
lmo0580	LM5578_0608	LM5923_0607	LMOf2365_0609	LMOf6854_0621	LMOh7858_0639	LMHCC_2051
lmo0581	LM5578_0609	LM5923_0608	LMOf2365_0610	LMOf6854_0621.1	LMOh7858_0639.1	LMHCC_2050
lmo0582	LM5578_0610	LM5923_0609	LMOf2365_0611	LMOf6854_0623	LMOh7858_0642	LMHCC_2049
lmo0583	LM5578_0611	LM5923_0610	LMOf2365_0612	LMOf6854_0624	LMOh7858_0643	LMHCC_2048
lmo0584	LM5578_0612	LM5923_0611	LMOf2365_0613	LMOf6854_0625	LMOh7858_0644	LMHCC_2047
lmo0585	LM5578_0613	LM5923_0612	LMOf2365_0614	LMOf6854_0625.1	LMOh7858_0644.1	LMHCC_2046
lmo0586	LM5578_0614	LM5923_0613	LMOf2365_0615	LMOf6854_0625.2	LMOh7858_0644.2	LMHCC_2045
lmo0587	LM5578_0615	LM5923_0614	LMOf2365_0616	LMOf6854_0625.3	LMOh7858_0644.3	LMHCC_2044
lmo0588	LM5578_0616	LM5923_0615	LMOf2365_0617	LMOf6854_0629	LMOh7858_0648	LMHCC_2043
lmo0589	LM5578_0617	LM5923_0616	LMOf2365_0618	LMOf6854_0629.1	LMOh7858_0648.1	LMHCC_2042
lmo0590	LM5578_0618	LM5923_0617	LMOf2365_0619	LMOf6854_0631	LMOh7858_0650	LMHCC_2041
lmo0591	LM5578_0619	LM5923_0618	LMOf2365_0620	LMOf6854_0632	LMOh7858_0651	LMHCC_2040
lmo0592	LM5578_0620	LM5923_0619	LMOf2365_0621	LMOf6854_0632.1	LMOh7858_0651.1	LMHCC_2039
lmo0593	LM5578_0621	LM5923_0620	LMOf2365_0622	LMOf6854_0634	LMOh7858_0653	LMHCC_2037
lmo0594	LM5578_0622	LM5923_0621	LMOf2365_0623	LMOf6854_0635	LMOh7858_0654	LMHCC_2036
lmo0595	LM5578_0623	LM5923_0622	LMOf2365_0624	LMOf6854_0636	LMOh7858_0655	LMHCC_2035
lmo0596	LM5578_0624	LM5923_0623	LMOf2365_0625	LMOf6854_0637	LMOh7858_0656	LMHCC_2034
lmo0597	LM5578_0625	LM5923_0624	LMOf2365_0626	LMOf6854_0638	LMOh7858_0657	LMHCC_2032
lmo0599	LM5578_0627	LM5923_0626	LMOf2365_0628			LMHCC_2030
lmo0600	LM5578_0628	LM5923_0627	LMOf2365_0629		LMOh7858_0659.1	LMHCC_2029
lmo0601	LM5578_0629	LM5923_0628	LMOf2365_0630	LMOf6854_0639.2		LMHCC_2028
lmo0602	LM5578_0630	LM5923_0629	LMOf2365_0631	LMOf6854_0642	LMOh7858_0663	LMHCC_2027
lmo0603	LM5578_0631	LM5923_0630	LMOf2365_0632	LMOf6854_0642.1	LMOh7858_0663.1	LMHCC_2026
lmo0604	LM5578_0632	LM5923_0631	LMOf2365_0633	LMOf6854_0642.2	LMOh7858_0663.2	LMHCC_2025
lmo0605	LM5578_0633	LM5923_0632	LMOf2365_0634	LMOf6854_0644	LMOh7858_0666	LMHCC_2024
lmo0606	LM5578_0634	LM5923_0633	LMOf2365_0635	LMOf6854_0645	LMOh7858_0667	LMHCC_2023
lmo0607	LM5578_0635	LM5923_0634	LMOf2365_0636	LMOf6854_0647	LMOh7858_0668	LMHCC_2022
lmo0608	LM5578_0636	LM5923_0635	LMOf2365_0637	LMOf6854_0648	LMOh7858_0669	LMHCC_2021
lmo0609	LM5578_0637	LM5923_0636	LMOf2365_0638	LMOf6854_0649	LMOh7858_0670	LMHCC_2020
lmo0610	LM5578_0638	LM5923_0637	LMOf2365_0639	LMOf6854_0650	LMOh7858_0671
lmo0611	LM5578_0639	LM5923_0638	LMOf2365_0640	LMOf6854_0651	LMOh7858_0672	LMHCC_2018
lmo0612	LM5578_0640	LM5923_0639	LMOf2365_0641	LMOf6854_0652	LMOh7858_0673	LMHCC_2017
lmo0613	LM5578_0641	LM5923_0640	LMOf2365_0642	LMOf6854_0653	LMOh7858_0674	LMHCC_2016
lmo0614	LM5578_0642	LM5923_0641	LMOf2365_0643	LMOf6854_0654	LMOh7858_0675
lmo0615	LM5578_0643	LM5923_0642	LMOf2365_0644	LMOf6854_0654.1	LMOh7858_0675.1	LMHCC_2015
lmo0616	LM5578_0644	LM5923_0643	LMOf2365_0645	LMOf6854_0656	LMOh7858_0677	LMHCC_2014
lmo0617	LM5578_0645	LM5923_0644	LMOf2365_0646	LMOf6854_0657	LMOh7858_0678	LMHCC_2013
lmo0618	LM5578_0646	LM5923_0645	LMOf2365_0647	LMOf6854_0658	LMOh7858_0679	LMHCC_2012
lmo0619	LM5578_0647	LM5923_0646	LMOf2365_0648	LMOf6854_0658.1	LMOh7858_0679.1	LMHCC_2011
lmo0620	LM5578_0648	LM5923_0647	LMOf2365_0649	LMOf6854_0658.2	LMOh7858_0679.2	LMHCC_2010
lmo0621	LM5578_0649	LM5923_0648	LMOf2365_0650	LMOf6854_0661	LMOh7858_0682	LMHCC_2009
lmo0622	LM5578_0650	LM5923_0649	LMOf2365_0651	LMOf6854_0661.1	LMOh7858_0682.1	LMHCC_2008
lmo0623	LM5578_0651	LM5923_0650	LMOf2365_0652	LMOf6854_0661.2	LMOh7858_0682.2	LMHCC_2006
lmo0624	LM5578_0652	LM5923_0651	LMOf2365_0653	LMOf6854_0664	LMOh7858_0685	LMHCC_2007
lmo0625	LM5578_0653	LM5923_0652	LMOf2365_0654	LMOf6854_0665	LMOh7858_0686	LMHCC_2005
lmo0626	LM5578_0654	LM5923_0653	LMOf2365_0655	LMOf6854_0666	LMOh7858_0688	LMHCC_2004
lmo0627	LM5578_0655	LM5923_0654	LMOf2365_0656	LMOf6854_0667	LMOh7858_0691	LMHCC_2003
lmo0628	LM5578_0656	LM5923_0655	LMOf2365_0657	LMOf6854_0667.1	LMOh7858_0691.1	LMHCC_2002
lmo0629	LM5578_0657	LM5923_0656	LMOf2365_0658	LMOf6854_0669	LMOh7858_0693	LMHCC_2001
lmo0630	LM5578_0658	LM5923_0657	LMOf2365_0659	LMOf6854_0670
lmo0631	LM5578_0659	LM5923_0658	LMOf2365_0660	LMOf6854_0671
lmo0632	LM5578_0660	LM5923_0659	LMOf2365_0661	LMOf6854_0672
lmo0633	LM5578_0661	LM5923_0660	LMOf2365_0662	LMOf6854_0673
lmo0634	LM5578_0662	LM5923_0661	LMOf2365_0663	LMOf6854_0673.1
lmo0635	LM5578_0663	LM5923_0662	LMOf2365_0664	LMOf6854_0675	LMOh7858_0694	LMHCC_2000
lmo0636	LM5578_0664	LM5923_0663	LMOf2365_0665	LMOf6854_0676	LMOh7858_0695	LMHCC_1999
lmo0637	LM5578_0665	LM5923_0664	LMOf2365_0666	LMOf6854_0677	LMOh7858_0696	LMHCC_1998
lmo0638
lmo0639	LM5578_0713	LM5923_0668	LMOf2365_0670	LMOf6854_0681	LMOh7858_0699	LMHCC_1994
lmo0640	LM5578_0714	LM5923_0669	LMOf2365_0671	LMOf6854_0682	LMOh7858_0700	LMHCC_1993
lmo0641	LM5578_0715	LM5923_0670	LMOf2365_0672	LMOf6854_0683	LMOh7858_0701	LMHCC_1992
lmo0642	LM5578_0716	LM5923_0671	LMOf2365_0673	LMOf6854_0684	LMOh7858_0702	LMHCC_1991
lmo0643	LM5578_0718	LM5923_0673	LMOf2365_0674	LMOf6854_0686	LMOh7858_0703	LMHCC_1990
lmo0644	LM5578_0719	LM5923_0674	LMOf2365_0675	LMOf6854_0687	LMOh7858_0704	LMHCC_1989
lmo0645	LM5578_0720	LM5923_0675	LMOf2365_0676	LMOf6854_0688	LMOh7858_0705	LMHCC_1988
lmo0646	LM5578_0721	LM5923_0676	LMOf2365_0677	LMOf6854_0689	LMOh7858_0706	LMHCC_1987
lmo0647	LM5578_0722	LM5923_0677	LMOf2365_0678	LMOf6854_0689.1	LMOh7858_0706.1	LMHCC_1986
lmo0648	LM5578_0723	LM5923_0678	LMOf2365_0679	LMOf6854_0691	LMOh7858_0708	LMHCC_1985
lmo0649	LM5578_0724	LM5923_0679	LMOf2365_0680	LMOf6854_0692	LMOh7858_0709	LMHCC_1984
lmo0650	LM5578_0725	LM5923_0680	LMOf2365_0681	LMOf6854_0693	LMOh7858_0710	LMHCC_1983
lmo0651	LM5578_0726	LM5923_0681	LMOf2365_0682	LMOf6854_0694	LMOh7858_0711	LMHCC_1982
lmo0652	LM5578_0727	LM5923_0682	LMOf2365_0683	LMOf6854_0695	LMOh7858_0712	LMHCC_1981
lmo0653	LM5578_0728	LM5923_0683	LMOf2365_0684	LMOf6854_0695.1	LMOh7858_0712.1	LMHCC_1980
lmo0654	LM5578_0729	LM5923_0684	LMOf2365_0685	LMOf6854_0695.2	LMOh7858_0712.2
lmo0655	LM5578_0730	LM5923_0685	LMOf2365_0686	LMOf6854_0698	LMOh7858_0715	LMHCC_1978
lmo0656	LM5578_0731	LM5923_0686	LMOf2365_0688	LMOf6854_0699	LMOh7858_0716	LMHCC_1977
lmo0657	LM5578_0732	LM5923_0687	LMOf2365_0689	LMOf6854_0699.1	LMOh7858_0716.1	LMHCC_1976
lmo0658	LM5578_0733	LM5923_0688	LMOf2365_0690	LMOf6854_0701	LMOh7858_0718	LMHCC_1974
lmo0659	LM5578_0734	LM5923_0689	LMOf2365_0691	LMOf6854_0702	LMOh7858_0719	LMHCC_1975
lmo0660	LM5578_0736	LM5923_0691	LMOf2365_0692		LMOh7858_0720	LMHCC_1973
lmo0661	LM5578_0737	LM5923_0692	LMOf2365_0695	LMOf6854_0704	LMOh7858_0724	LMHCC_1970
lmo0662	LM5578_0738	LM5923_0693	LMOf2365_0696	LMOf6854_0705	LMOh7858_0725	LMHCC_1968
lmo0663	LM5578_0739	LM5923_0694	LMOf2365_0697	LMOf6854_0707	LMOh7858_0726	LMHCC_1967
lmo0664	LM5578_0740	LM5923_0695	LMOf2365_0698	LMOf6854_0708	LMOh7858_0727	LMHCC_1966
lmo0665	LM5578_0741	LM5923_0696	LMOf2365_0699	LMOf6854_0708.1	LMOh7858_0727.1	LMHCC_1965
lmo0666	LM5578_0742	LM5923_0697	LMOf2365_0700	LMOf6854_0710	LMOh7858_0729	LMHCC_1964
lmo0667	LM5578_0743	LM5923_0698	LMOf2365_0701	LMOf6854_0711	LMOh7858_0730	LMHCC_1963
lmo0668	LM5578_0744	LM5923_0699	LMOf2365_0702	LMOf6854_0712	LMOh7858_0731	LMHCC_1962
lmo0669	LM5578_0746	LM5923_0701	LMOf2365_0704	LMOf6854_0714	LMOh7858_0733	LMHCC_1960
lmo0670	LM5578_0747	LM5923_0702	LMOf2365_0705	LMOf6854_0714.1	LMOh7858_0733.1	LMHCC_1959
lmo0671	LM5578_0748	LM5923_0703		LMOf6854_0714.2	LMOh7858_0733.2
lmo0672	LM5578_0750	LM5923_0705	LMOf2365_0708	LMOf6854_0714.4	LMOh7858_0733.4
lmo0673	LM5578_0751	LM5923_0706	LMOf2365_0709	LMOf6854_0714.5	LMOh7858_0733.5	LMHCC_1953
lmo0674	LM5578_0753	LM5923_0708	LMOf2365_0710	LMOf6854_0714.6	LMOh7858_0733.6	LMHCC_1951
lmo0675	LM5578_0754	LM5923_0709	LMOf2365_0711	LMOf6854_0714.7	LMOh7858_0733.7	LMHCC_1950
lmo0676	LM5578_0755	LM5923_0710	LMOf2365_0712	LMOf6854_0722	LMOh7858_0741	LMHCC_1949
lmo0677	LM5578_0756	LM5923_0711	LMOf2365_0713	LMOf6854_0723	LMOh7858_0742	LMHCC_1948
lmo0678	LM5578_0757	LM5923_0712	LMOf2365_0714	LMOf6854_0724	LMOh7858_0743	LMHCC_1947
lmo0679	LM5578_0758	LM5923_0713	LMOf2365_0715	LMOf6854_0725	LMOh7858_0744	LMHCC_1946
lmo0680	LM5578_0759	LM5923_0714	LMOf2365_0716	LMOf6854_0726	LMOh7858_0745	LMHCC_1945
lmo0681	LM5578_0760	LM5923_0715	LMOf2365_0717	LMOf6854_0727	LMOh7858_0746	LMHCC_1944
lmo0682	LM5578_0761	LM5923_0716	LMOf2365_0718	LMOf6854_0728	LMOh7858_0747	LMHCC_1943
lmo0683	LM5578_0762	LM5923_0717	LMOf2365_0719	LMOf6854_0729	LMOh7858_0748	LMHCC_1942
lmo0684	LM5578_0763	LM5923_0718	LMOf2365_0720	LMOf6854_0729.1	LMOh7858_0748.1	LMHCC_1941
lmo0685	LM5578_0764	LM5923_0719	LMOf2365_0721	LMOf6854_0732	LMOh7858_0750	LMHCC_1940
lmo0686	LM5578_0765	LM5923_0720	LMOf2365_0722	LMOf6854_0733	LMOh7858_0751	LMHCC_1939
lmo0687	LM5578_0766	LM5923_0721	LMOf2365_0723	LMOf6854_0733.1	LMOh7858_0751.1	LMHCC_1938
lmo0688	LM5578_0767	LM5923_0722	LMOf2365_0724	LMOf6854_0735	LMOh7858_0753	LMHCC_1937
lmo0689	LM5578_0768	LM5923_0723	LMOf2365_0725	LMOf6854_0736	LMOh7858_0754	LMHCC_1936
lmo0690	LM5578_0769	LM5923_0724	LMOf2365_0726	LMOf6854_0737	LMOh7858_0755	LMHCC_1935
lmo0691	LM5578_0770	LM5923_0725	LMOf2365_0727	LMOf6854_0738	LMOh7858_0756	LMHCC_1934
lmo0692	LM5578_0771	LM5923_0726	LMOf2365_0728	LMOf6854_0739	LMOh7858_0757	LMHCC_1933
lmo0693	LM5578_0772	LM5923_0727	LMOf2365_0729	LMOf6854_0740	LMOh7858_0758	LMHCC_1932
lmo0694	LM5578_0773	LM5923_0728	LMOf2365_0730	LMOf6854_0740.1	LMOh7858_0758.1	LMHCC_1931
lmo0695	LM5578_0774	LM5923_0729	LMOf2365_0731	LMOf6854_0740.2	LMOh7858_0758.2	LMHCC_1930
lmo0696	LM5578_0775	LM5923_0730	LMOf2365_0732	LMOf6854_0743	LMOh7858_0761	LMHCC_1929
lmo0697	LM5578_0776	LM5923_0731	LMOf2365_0733	LMOf6854_0744	LMOh7858_0762	LMHCC_1928
lmo0698	LM5578_0777	LM5923_0732	LMOf2365_0734	LMOf6854_0745	LMOh7858_0763	LMHCC_1927
lmo0699	LM5578_0778	LM5923_0733	LMOf2365_0735	LMOf6854_0746	LMOh7858_0764	LMHCC_1926
lmo0700	LM5578_0779	LM5923_0734	LMOf2365_0736	LMOf6854_0747	LMOh7858_0765	LMHCC_1925
lmo0701	LM5578_0780	LM5923_0735	LMOf2365_0737	LMOf6854_0747.1	LMOh7858_0765.1	LMHCC_1924
lmo0702	LM5578_0781	LM5923_0736	LMOf2365_0738	LMOf6854_0747.2	LMOh7858_0765.2	LMHCC_1923
lmo0703	LM5578_0782	LM5923_0737	LMOf2365_0739	LMOf6854_0747.3	LMOh7858_0765.3	LMHCC_1922
lmo0704	LM5578_0783	LM5923_0738	LMOf2365_0740	LMOf6854_0747.4	LMOh7858_0765.4	LMHCC_1921
lmo0705	LM5578_0784	LM5923_0739	LMOf2365_0741	LMOf6854_0752	LMOh7858_0770	LMHCC_1920
lmo0706	LM5578_0785	LM5923_0740	LMOf2365_0742	LMOf6854_0753	LMOh7858_0771	LMHCC_1919
lmo0707	LM5578_0786	LM5923_0741	LMOf2365_0743	LMOf6854_0754	LMOh7858_0772	LMHCC_1918
lmo0708	LM5578_0787	LM5923_0742	LMOf2365_0744	LMOf6854_0755	LMOh7858_0773	LMHCC_1917
lmo0709	LM5578_0788	LM5923_0743	LMOf2365_0745	LMOf6854_0755.1	LMOh7858_0773.1	LMHCC_1916
lmo0710	LM5578_0789	LM5923_0744	LMOf2365_0746	LMOf6854_0757	LMOh7858_0776	LMHCC_1915
lmo0711	LM5578_0790	LM5923_0745	LMOf2365_0747	LMOf6854_0758	LMOh7858_0777	LMHCC_1914
lmo0712	LM5578_0791	LM5923_0746	LMOf2365_0748	LMOf6854_0759	LMOh7858_0778	LMHCC_1913
lmo0713	LM5578_0792	LM5923_0747	LMOf2365_0749	LMOf6854_0760	LMOh7858_0779	LMHCC_1912
lmo0714	LM5578_0793	LM5923_0748	LMOf2365_0750	LMOf6854_0761	LMOh7858_0780	LMHCC_1911
lmo0715	LM5578_0794	LM5923_0749	LMOf2365_0751	LMOf6854_0761.1	LMOh7858_0780.1	LMHCC_1910
lmo0716	LM5578_0795	LM5923_0750	LMOf2365_0752	LMOf6854_0763	LMOh7858_0782	LMHCC_1909
lmo0717	LM5578_0796	LM5923_0751	LMOf2365_0753	LMOf6854_0764	LMOh7858_0783	LMHCC_1908
lmo0718	LM5578_0797	LM5923_0752	LMOf2365_0754	LMOf6854_0764.1	LMOh7858_0783.1	LMHCC_1907
lmo0719	LM5578_0798	LM5923_0753	LMOf2365_0755	LMOf6854_0766	LMOh7858_0785	LMHCC_1905
lmo0720	LM5578_0799	LM5923_0754	LMOf2365_0756	LMOf6854_0766.1	LMOh7858_0785.1	LMHCC_1904
lmo0721	LM5578_0800	LM5923_0755	LMOf2365_0757	LMOf6854_0768	LMOh7858_0787	LMHCC_1903
lmo0722	LM5578_0801	LM5923_0756	LMOf2365_0758	LMOf6854_0769	LMOh7858_0788	LMHCC_1902
lmo0723	LM5578_0802	LM5923_0757	LMOf2365_0759	LMOf6854_0770	LMOh7858_0789
lmo0724	LM5578_0803	LM5923_0758	LMOf2365_0760	LMOf6854_0770.1	LMOh7858_0789.1	LMHCC_1899
lmo0725	LM5578_0804	LM5923_0759	LMOf2365_0761	LMOf6854_0772	LMOh7858_0791	LMHCC_1898
lmo0726	LM5578_0805	LM5923_0760				LMHCC_1897
lmo0727	LM5578_0806	LM5923_0761	LMOf2365_0762	LMOf6854_0773	LMOh7858_0792	LMHCC_1896
lmo0728	LM5578_0807	LM5923_0762	LMOf2365_0763	LMOf6854_0774	LMOh7858_0793	LMHCC_1895
lmo0729	LM5578_0808	LM5923_0763	LMOf2365_0764	LMOf6854_0774.1	LMOh7858_0793.1	LMHCC_1894
lmo0730	LM5578_0809	LM5923_0764	LMOf2365_0765	LMOf6854_0774.2	LMOh7858_0793.2	LMHCC_1893
lmo0731	LM5578_0810	LM5923_0765	LMOf2365_0766	LMOf6854_0774.3	LMOh7858_0793.3	LMHCC_1892
lmo0732	LM5578_0812	LM5923_0767		LMOf6854_0778		LMHCC_1890
lmo0732	LM5578_0812	LM5923_0767	LMOf2365_0768	LMOf6854_0778	LMOh7858_0798	LMHCC_1890
lmo0733	LM5578_0813	LM5923_0768	LMOf2365_0769	LMOf6854_0779	LMOh7858_0799	LMHCC_1889
lmo0734	LM5578_0814	LM5923_0769		LMOf6854_0780
lmo0735	LM5578_0815	LM5923_0770		LMOf6854_0781
lmo0736	LM5578_0816	LM5923_0771		LMOf6854_0782
lmo0737	LM5578_0817	LM5923_0772		LMOf6854_0782.1
lmo0738	LM5578_0818	LM5923_0773		LMOf6854_0784
lmo0739	LM5578_0819	LM5923_0774		LMOf6854_0785
lmo0740	LM5578_0820	LM5923_0775	LMOf2365_0770	LMOf6854_0785.1	LMOh7858_0799.1	LMHCC_1888
lmo0741	LM5578_0821	LM5923_0776	LMOf2365_0771	LMOf6854_0787	LMOh7858_0801	LMHCC_1887
lmo0742	LM5578_0822	LM5923_0777	LMOf2365_0772	LMOf6854_0788	LMOh7858_0802	LMHCC_1886
lmo0743	LM5578_0823	LM5923_0778	LMOf2365_0773	LMOf6854_0789	LMOh7858_0803	LMHCC_1885
lmo0744	LM5578_0824	LM5923_0779	LMOf2365_0774	LMOf6854_0790	LMOh7858_0805	LMHCC_1884
lmo0745	LM5578_0825	LM5923_0780	LMOf2365_0775	LMOf6854_0790.1	LMOh7858_0805.1	LMHCC_1883
lmo0746				LMOf6854_0790.2
lmo0747	LM5578_0827	LM5923_0782		LMOf6854_0790.3		LMHCC_1881
lmo0748	LM5578_0828	LM5923_0783		LMOf6854_0790.4		LMHCC_1880
lmo0749	LM5578_0829	LM5923_0784		LMOf6854_0792		LMHCC_1879
lmo0750	LM5578_0830	LM5923_0785		LMOf6854_0792.1		LMHCC_1878
lmo0751	LM5578_0831	LM5923_0786		LMOf6854_0792.2		LMHCC_1877
lmo0752	LM5578_0832	LM5923_0787	LMOf2365_0776	LMOf6854_0795	LMOh7858_0807	LMHCC_1876
lmo0753	LM5578_0833	LM5923_0788	LMOf2365_0777	LMOf6854_0796	LMOh7858_0808	LMHCC_1875
lmo0754	LM5578_0834	LM5923_0789	LMOf2365_0778	LMOf6854_0796.1	LMOh7858_0808.1	LMHCC_1874
lmo0755	LM5578_0835	LM5923_0790	LMOf2365_0779	LMOf6854_0798	LMOh7858_0810	LMHCC_1873
lmo0756	LM5578_0836	LM5923_0791	LMOf2365_0780	LMOf6854_0799	LMOh7858_0811	LMHCC_1872
lmo0757	LM5578_0837	LM5923_0792	LMOf2365_0781	LMOf6854_0800	LMOh7858_0812	LMHCC_1871
lmo0758	LM5578_0838	LM5923_0793	LMOf2365_0782	LMOf6854_0800.1	LMOh7858_0812.1	LMHCC_1870
lmo0759	LM5578_0839	LM5923_0794	LMOf2365_0783	LMOf6854_0802	LMOh7858_0814	LMHCC_1869
lmo0760	LM5578_0840	LM5923_0795	LMOf2365_0784	LMOf6854_0802.1	LMOh7858_0814.1	LMHCC_1868
lmo0761	LM5578_0841	LM5923_0796	LMOf2365_0785	LMOf6854_0802.2	LMOh7858_0814.2	LMHCC_1867
lmo0762	LM5578_0842	LM5923_0797	LMOf2365_0786	LMOf6854_0802.3	LMOh7858_0814.3	LMHCC_1866
lmo0763	LM5578_0843	LM5923_0798	LMOf2365_0787	LMOf6854_0806	LMOh7858_0818	LMHCC_1865
lmo0764	LM5578_0844	LM5923_0799	LMOf2365_0788	LMOf6854_0807	LMOh7858_0819	LMHCC_1864
lmo0765	LM5578_0845	LM5923_0800		LMOf6854_0807.1	LMOh7858_0819.1
lmo0766	LM5578_0846	LM5923_0801		LMOf6854_0809	LMOh7858_0821
lmo0767	LM5578_0847	LM5923_0802		LMOf6854_0810	LMOh7858_0822
lmo0768	LM5578_0848	LM5923_0803		LMOf6854_0811	LMOh7858_0823
lmo0769	LM5578_0849	LM5923_0804		LMOf6854_0812	LMOh7858_0824
lmo0770	LM5578_0850	LM5923_0805		LMOf6854_0813	LMOh7858_0825
lmo0771	LM5578_0851	LM5923_0806		LMOf6854_0813.1	LMOh7858_0825.1
lmo0772	LM5578_0852	LM5923_0807	LMOf2365_0790	LMOf6854_0815	LMOh7858_0827	LMHCC_1862
lmo0773	LM5578_0853	LM5923_0808	LMOf2365_0791	LMOf6854_0816	LMOh7858_0828	LMHCC_1861
lmo0774	LM5578_0854	LM5923_0809	LMOf2365_0792	LMOf6854_0816.1	LMOh7858_0828.1	LMHCC_1860
lmo0775	LM5578_0855	LM5923_0810	LMOf2365_0793	LMOf6854_0816.2	LMOh7858_0828.2	LMHCC_1859
lmo0776	LM5578_0856	LM5923_0811	LMOf2365_0794	LMOf6854_0819	LMOh7858_0831	LMHCC_1858
lmo0777	LM5578_0857	LM5923_0812	LMOf2365_0795	LMOf6854_0819.1	LMOh7858_0831.1	LMHCC_1857
lmo0778	LM5578_0858	LM5923_0813	LMOf2365_0796	LMOf6854_0819.2	LMOh7858_0831.2
lmo0779	LM5578_0859	LM5923_0814	LMOf2365_0797	LMOf6854_0819.3	LMOh7858_0831.3	LMHCC_1856
lmo0780	LM5578_0860	LM5923_0815		LMOf6854_0819.4		LMHCC_1855
lmo0781	LM5578_0861	LM5923_0816	LMOf2365_0798	LMOf6854_0824	LMOh7858_0835	LMHCC_1853
lmo0782	LM5578_0862	LM5923_0817	LMOf2365_0799	LMOf6854_0825	LMOh7858_0836	LMHCC_1852
lmo0783	LM5578_0863	LM5923_0818		LMOf6854_0826	LMOh7858_0837	LMHCC_1851
lmo0784	LM5578_0864	LM5923_0819		LMOf6854_0827	LMOh7858_0838	LMHCC_1850
lmo0785	LM5578_0865	LM5923_0820	LMOf2365_0801	LMOf6854_0828	LMOh7858_0839	LMHCC_1848
lmo0786	LM5578_0866	LM5923_0821	LMOf2365_0802	LMOf6854_0830	LMOh7858_0840	LMHCC_1847
lmo0787	LM5578_0867	LM5923_0822	LMOf2365_0803	LMOf6854_0831	LMOh7858_0841	LMHCC_1846
lmo0788	LM5578_0868	LM5923_0823	LMOf2365_0804	LMOf6854_0832	LMOh7858_0842	LMHCC_1845
lmo0789	LM5578_0869	LM5923_0824	LMOf2365_0806	LMOf6854_0834	LMOh7858_0844	LMHCC_1844
lmo0790	LM5578_0870	LM5923_0825	LMOf2365_0807	LMOf6854_0835	LMOh7858_0845	LMHCC_1843
lmo0791	LM5578_0871	LM5923_0826	LMOf2365_0808	LMOf6854_0836	LMOh7858_0846	LMHCC_1842
lmo0792			LMOf2365_0809	LMOf6854_0837	LMOh7858_0847	LMHCC_1841
lmo0793	LM5578_0873	LM5923_0828	LMOf2365_0810	LMOf6854_0838	LMOh7858_0848	LMHCC_1840
lmo0794	LM5578_0874	LM5923_0829	LMOf2365_0811	LMOf6854_0838.1		LMHCC_1839
lmo0795	LM5578_0875	LM5923_0830	LMOf2365_0812	LMOf6854_0840	LMOh7858_0850	LMHCC_1838
lmo0796	LM5578_0876	LM5923_0831	LMOf2365_0813	LMOf6854_0841		LMHCC_1837
lmo0797	LM5578_0877	LM5923_0832	LMOf2365_0814	LMOf6854_0842	LMOh7858_0850.2	LMHCC_1836
lmo0798	LM5578_0878	LM5923_0833	LMOf2365_0815	LMOf6854_0842.1	LMOh7858_0850.3	LMHCC_1835
lmo0799	LM5578_0879	LM5923_0834	LMOf2365_0816	LMOf6854_0844	LMOh7858_0852	LMHCC_1834
lmo0800	LM5578_0880	LM5923_0835	LMOf2365_0817	LMOf6854_0844.1	LMOh7858_0852.1	LMHCC_1833
lmo0801				LMOf6854_0846
lmo0802	LM5578_0881	LM5923_0836	LMOf2365_0818	LMOf6854_0846.1	LMOh7858_0852.2	LMHCC_1832
lmo0803	LM5578_0882	LM5923_0837	LMOf2365_0819	LMOf6854_0848	LMOh7858_0855	LMHCC_1831
lmo0804				LMOf6854_0848.1		LMHCC_1830
lmo0805				LMOf6854_0848.2		LMHCC_1829
lmo0806	LM5578_0885	LM5923_0840	LMOf2365_0822	LMOf6854_0850	LMOh7858_0858	LMHCC_1828
lmo0807	LM5578_0886	LM5923_0841	LMOf2365_0823	LMOf6854_0851	LMOh7858_0859	LMHCC_1827
lmo0808	LM5578_0887	LM5923_0842	LMOf2365_0824	LMOf6854_0852	LMOh7858_0860	LMHCC_1826
lmo0809	LM5578_0888	LM5923_0843	LMOf2365_0825	LMOf6854_0853	LMOh7858_0861	LMHCC_1825
lmo0810	LM5578_0889	LM5923_0844	LMOf2365_0826	LMOf6854_0854	LMOh7858_0862	LMHCC_1824
lmo0811	LM5578_0890	LM5923_0845	LMOf2365_0827	LMOf6854_0855	LMOh7858_0869	LMHCC_1816
lmo0812	LM5578_0891	LM5923_0846	LMOf2365_0828	LMOf6854_0856	LMOh7858_0870	LMHCC_1815
lmo0813	LM5578_0892	LM5923_0847	LMOf2365_0829	LMOf6854_0857	LMOh7858_0871	LMHCC_1814
lmo0814	LM5578_0893	LM5923_0848	LMOf2365_0830	LMOf6854_0858	LMOh7858_0872	LMHCC_1813
lmo0815	LM5578_0894	LM5923_0849			LMOh7858_0873
lmo0816	LM5578_0895	LM5923_0850			LMOh7858_0874
lmo0817	LM5578_0896	LM5923_0851	LMOf2365_0836	LMOf6854_0861.3	LMOh7858_0874.1	LMHCC_1811
lmo0818	LM5578_0897	LM5923_0852	LMOf2365_0837	LMOf6854_0865		LMHCC_1810
lmo0819	LM5578_0898	LM5923_0853	LMOf2365_0838	LMOf6854_0865.1	LMOh7858_0876.1	LMHCC_1809
lmo0820	LM5578_0899	LM5923_0854	LMOf2365_0839	LMOf6854_0867	LMOh7858_0878	LMHCC_1808
lmo0821	LM5578_0900	LM5923_0855	LMOf2365_0840	LMOf6854_0868	LMOh7858_0879	LMHCC_1807
lmo0822	LM5578_0901	LM5923_0856	LMOf2365_0841	LMOf6854_0869	LMOh7858_0880	LMHCC_1806
lmo0823	LM5578_0902	LM5923_0857	LMOf2365_0842	LMOf6854_0870	LMOh7858_0881	LMHCC_1805
lmo0824	LM5578_0903	LM5923_0858	LMOf2365_0843	LMOf6854_0870.1	LMOh7858_0881.1	LMHCC_1804
lmo0825	LM5578_0904	LM5923_0859	LMOf2365_0844	LMOf6854_0872	LMOh7858_0883	LMHCC_1803
lmo0826	LM5578_0905	LM5923_0860	LMOf2365_0845	LMOf6854_0873	LMOh7858_0884	LMHCC_1802
lmo0827
lmo0828				LMOf6854_0183
lmo0829	LM5578_0908	LM5923_0863	LMOf2365_0846	LMOf6854_0874	LMOh7858_0885	LMHCC_1801
lmo0830	LM5578_0909	LM5923_0864	LMOf2365_0847		LMOh7858_0886	LMHCC_1800
lmo0831	LM5578_0910	LM5923_0865	LMOf2365_0848	LMOf6854_0876	LMOh7858_0887	LMHCC_1799
lmo0832	LM5578_0911	LM5923_0866	LMOf2365_0849	LMOf6854_0877	LMOh7858_0888
lmo0833	LM5578_0912	LM5923_0867	LMOf2365_0850	LMOf6854_0878	LMOh7858_0889	LMHCC_1797
lmo0834				LMOf6854_0878.1
lmo0834			LMOf2365_0851		LMOh7858_0889.1
lmo0834			LMOf2365_0851	LMOf6854_0878.1	LMOh7858_0889.1
lmo0835	LM5578_0914	LM5923_0869	LMOf2365_0852	LMOf6854_0880	LMOh7858_0891
lmo0836	LM5578_0915	LM5923_0870	LMOf2365_0853	LMOf6854_0881	LMOh7858_0892	LMHCC_1793
lmo0838	LM5578_0917	LM5923_0871	LMOf2365_0855	LMOf6854_0883	LMOh7858_0894	LMHCC_1791
lmo0839	LM5578_0918	LM5923_0872	LMOf2365_0856	LMOf6854_0884	LMOh7858_0895	LMHCC_1790
lmo0840	LM5578_0919	LM5923_0873	LMOf2365_0857	LMOf6854_0885	LMOh7858_0896	LMHCC_1789
lmo0841	LM5578_0920	LM5923_0874	LMOf2365_0858	LMOf6854_0886	LMOh7858_0897	LMHCC_1788
lmo0842	LM5578_0921	LM5923_0875	LMOf2365_0859	LMOf6854_0887	LMOh7858_0898
lmo0843	LM5578_0922	LM5923_0876	LMOf2365_0860	LMOf6854_0888	LMOh7858_0899	LMHCC_1787
lmo0844	LM5578_0923	LM5923_0877	LMOf2365_0861	LMOf6854_0889	LMOh7858_0900	LMHCC_1786
lmo0845	LM5578_0924	LM5923_0878	LMOf2365_0862	LMOf6854_0890	LMOh7858_0902	LMHCC_1785
lmo0846	LM5578_0925	LM5923_0879	LMOf2365_0863	LMOf6854_0891	LMOh7858_0903	LMHCC_1784
lmo0847	LM5578_0926	LM5923_0880	LMOf2365_0864	LMOf6854_0892	LMOh7858_0904	LMHCC_1783
lmo0848	LM5578_0927	LM5923_0881	LMOf2365_0865	LMOf6854_0893	LMOh7858_0905	LMHCC_1782
lmo0849	LM5578_0928	LM5923_0882	LMOf2365_0866		LMOh7858_0906
lmo0850	LM5578_0929	LM5923_0883	LMOf2365_0867	LMOf6854_0894.1	LMOh7858_0906.1	LMHCC_1778
lmo0851	LM5578_0930	LM5923_0884	LMOf2365_0868	LMOf6854_0894.2	LMOh7858_0906.2	LMHCC_1777
lmo0852	LM5578_0931	LM5923_0885	LMOf2365_0869	LMOf6854_0897	LMOh7858_0909	LMHCC_1776
lmo0853	LM5578_0932	LM5923_0886	LMOf2365_0870	LMOf6854_0898	LMOh7858_0910	LMHCC_1775
lmo0854	LM5578_0933	LM5923_0887	LMOf2365_0871	LMOf6854_0899	LMOh7858_0911	LMHCC_1774
lmo0855	LM5578_0934	LM5923_0888	LMOf2365_0872	LMOf6854_0900	LMOh7858_0912	LMHCC_1773
lmo0856	LM5578_0935	LM5923_0889	LMOf2365_0873	LMOf6854_0901	LMOh7858_0913	LMHCC_1772
lmo0857	LM5578_0936	LM5923_0890	LMOf2365_0874	LMOf6854_0902	LMOh7858_0914	LMHCC_1771
lmo0858	LM5578_0937	LM5923_0891	LMOf2365_0875	LMOf6854_0903	LMOh7858_0915	LMHCC_1770
lmo0859	LM5578_0938	LM5923_0892	LMOf2365_0876	LMOf6854_0904	LMOh7858_0916	LMHCC_1769
lmo0860	LM5578_0939	LM5923_0893	LMOf2365_0877	LMOf6854_0905	LMOh7858_0917	LMHCC_1768
lmo0861	LM5578_0940	LM5923_0894	LMOf2365_0878	LMOf6854_0906	LMOh7858_0918	LMHCC_1767
lmo0862	LM5578_0941	LM5923_0895	LMOf2365_0879	LMOf6854_0907	LMOh7858_0919	LMHCC_1766
lmo0863	LM5578_0942	LM5923_0896	LMOf2365_0880	LMOf6854_0907.1	LMOh7858_0919.1	LMHCC_1765
lmo0864	LM5578_0943	LM5923_0897	LMOf2365_0881	LMOf6854_0907.2	LMOh7858_0919.2	LMHCC_1764
lmo0865	LM5578_0944	LM5923_0898	LMOf2365_0882	LMOf6854_0910	LMOh7858_0922	LMHCC_1763
lmo0866	LM5578_0946	LM5923_0900	LMOf2365_0884	LMOf6854_0912	LMOh7858_0924	LMHCC_1762
lmo0867	LM5578_0947	LM5923_0901	LMOf2365_0886	LMOf6854_0912.1	LMOh7858_0925.1	LMHCC_1761
lmo0868	LM5578_0948	LM5923_0902	LMOf2365_0887	LMOf6854_0912.2	LMOh7858_0925.2
lmo0869	LM5578_0949	LM5923_0903	LMOf2365_0888	LMOf6854_0912.3	LMOh7858_0925.3
lmo0870	LM5578_0950	LM5923_0904	LMOf2365_0889	LMOf6854_0912.4	LMOh7858_0925.4
lmo0871	LM5578_0951	LM5923_0905	LMOf2365_0890	LMOf6854_0912.5	LMOh7858_0925.5	LMHCC_1755
lmo0872	LM5578_0952	LM5923_0906	LMOf2365_0891	LMOf6854_0918	LMOh7858_0932	LMHCC_1754
lmo0873	LM5578_0953	LM5923_0907	LMOf2365_0892	LMOf6854_0919	LMOh7858_0933	LMHCC_1753
lmo0874	LM5578_0954	LM5923_0908	LMOf2365_0893	LMOf6854_0920	LMOh7858_0934	LMHCC_1752
lmo0875	LM5578_0955	LM5923_0909	LMOf2365_0894	LMOf6854_0921	LMOh7858_0935	LMHCC_1751
lmo0876	LM5578_0956	LM5923_0910	LMOf2365_0895	LMOf6854_0922	LMOh7858_0936	LMHCC_1750
lmo0877	LM5578_0957	LM5923_0911	LMOf2365_0896	LMOf6854_0923	LMOh7858_0937	LMHCC_1749
lmo0878	LM5578_0958	LM5923_0912	LMOf2365_0897	LMOf6854_0924	LMOh7858_0938	LMHCC_1748
lmo0879	LM5578_0959	LM5923_0913	LMOf2365_0898	LMOf6854_0924.1	LMOh7858_0938.1	LMHCC_1747
lmo0880	LM5578_0960	LM5923_0914	LMOf2365_0899	LMOf6854_0926	LMOh7858_0940	LMHCC_1746
lmo0881	LM5578_0961	LM5923_0915	LMOf2365_0900	LMOf6854_0926.1	LMOh7858_0940.1	LMHCC_1745
lmo0882	LM5578_0962	LM5923_0916	LMOf2365_0901	LMOf6854_0926.2	LMOh7858_0940.2	LMHCC_1744
lmo0883	LM5578_0963	LM5923_0917	LMOf2365_0902	LMOf6854_0929	LMOh7858_0943	LMHCC_1743
lmo0884	LM5578_0964	LM5923_0918	LMOf2365_0903	LMOf6854_0930	LMOh7858_0944	LMHCC_1742
lmo0885	LM5578_0965	LM5923_0919	LMOf2365_0904	LMOf6854_0931	LMOh7858_0945	LMHCC_1741
lmo0886	LM5578_0966	LM5923_0920	LMOf2365_0905	LMOf6854_0932	LMOh7858_0946	LMHCC_1740
lmo0887	LM5578_0967	LM5923_0921	LMOf2365_0906	LMOf6854_0932.1	LMOh7858_0946.1	LMHCC_1739
lmo0888	LM5578_0968	LM5923_0922		LMOf6854_0934	LMOh7858_0948	LMHCC_1738
lmo0889	LM5578_0969	LM5923_0923	LMOf2365_0908	LMOf6854_0935	LMOh7858_0949	LMHCC_1737
lmo0890	LM5578_0970	LM5923_0924	LMOf2365_0909	LMOf6854_0936	LMOh7858_0950	LMHCC_1736
lmo0891	LM5578_0971	LM5923_0925	LMOf2365_0910	LMOf6854_0937	LMOh7858_0951	LMHCC_1735
lmo0892	LM5578_0972	LM5923_0926	LMOf2365_0911	LMOf6854_0938	LMOh7858_0952	LMHCC_1734
lmo0893	LM5578_0973	LM5923_0927	LMOf2365_0912	LMOf6854_0939	LMOh7858_0953	LMHCC_1733
lmo0894	LM5578_0974	LM5923_0928	LMOf2365_0913	LMOf6854_0940	LMOh7858_0954	LMHCC_1732
lmo0895	LM5578_0975	LM5923_0929	LMOf2365_0914	LMOf6854_0941	LMOh7858_0955	LMHCC_1731
lmo0896	LM5578_0976	LM5923_0930	LMOf2365_0915	LMOf6854_0942	LMOh7858_0956	LMHCC_1730
lmo0897	LM5578_0977	LM5923_0931	LMOf2365_0916	LMOf6854_0943	LMOh7858_0957	LMHCC_1729
lmo0898	LM5578_0978	LM5923_0932	LMOf2365_0917	LMOf6854_0944	LMOh7858_0958	LMHCC_1728
lmo0899	LM5578_0979	LM5923_0933	LMOf2365_0918	LMOf6854_0945	LMOh7858_0959	LMHCC_1727
lmo0900	LM5578_0981	LM5923_0935	LMOf2365_0921	LMOf6854_0945.2	LMOh7858_0959.3	LMHCC_1723
lmo0901	LM5578_0982	LM5923_0936	LMOf2365_0922	LMOf6854_0948	LMOh7858_0963	LMHCC_1722
lmo0902	LM5578_0983	LM5923_0937	LMOf2365_0923	LMOf6854_0949	LMOh7858_0964	LMHCC_1721
lmo0903	LM5578_0984	LM5923_0938	LMOf2365_0924		LMOh7858_0965	LMHCC_1720
lmo0904	LM5578_0985	LM5923_0939	LMOf2365_0926	LMOf6854_0950.1	LMOh7858_0965.1
lmo0905	LM5578_0986	LM5923_0940	LMOf2365_0927	LMOf6854_0950.2	LMOh7858_0965.2	LMHCC_1717
lmo0906	LM5578_0987	LM5923_0941	LMOf2365_0928	LMOf6854_0953	LMOh7858_0968	LMHCC_1716
lmo0907	LM5578_0988	LM5923_0942	LMOf2365_0929	LMOf6854_0954	LMOh7858_0969	LMHCC_1715
lmo0908	LM5578_0989	LM5923_0943	LMOf2365_0930	LMOf6854_0955	LMOh7858_0970	LMHCC_1714
lmo0909	LM5578_0990	LM5923_0944	LMOf2365_0931	LMOf6854_0956	LMOh7858_0971	LMHCC_1713
lmo0910	LM5578_0991	LM5923_0945	LMOf2365_0932	LMOf6854_0957	LMOh7858_0972	LMHCC_1712
lmo0911	LM5578_0992	LM5923_0946	LMOf2365_0933	LMOf6854_0957.1	LMOh7858_0972.1	LMHCC_1711
lmo0912	LM5578_0993	LM5923_0947	LMOf2365_0934	LMOf6854_0959		LMHCC_1710
lmo0913	LM5578_0994	LM5923_0948	LMOf2365_0935	LMOf6854_0960		LMHCC_1709
lmo0914	LM5578_0995	LM5923_0949	LMOf2365_0936	LMOf6854_0961	LMOh7858_0976	LMHCC_1708
lmo0915	LM5578_0996	LM5923_0950	LMOf2365_0937	LMOf6854_0962	LMOh7858_0977	LMHCC_1707
lmo0916	LM5578_0997	LM5923_0951	LMOf2365_0938	LMOf6854_0963	LMOh7858_0978	LMHCC_1706
lmo0917	LM5578_0998	LM5923_0952	LMOf2365_0939	LMOf6854_0964	LMOh7858_0979	LMHCC_1704
lmo0918	LM5578_0999	LM5923_0953	LMOf2365_0940	LMOf6854_0965	LMOh7858_0980	LMHCC_1703
lmo0919	LM5578_1000	LM5923_0954	LMOf2365_0941	LMOf6854_0966	LMOh7858_0981	LMHCC_1702
lmo0920	LM5578_1001	LM5923_0955	LMOf2365_0942	LMOf6854_0967	LMOh7858_0982	LMHCC_1701
lmo0921	LM5578_1002	LM5923_0956	LMOf2365_0943	LMOf6854_0967.1	LMOh7858_0982.1	LMHCC_1700
lmo0922	LM5578_1003	LM5923_0957	LMOf2365_0944	LMOf6854_0969	LMOh7858_0984	LMHCC_1699
lmo0923
lmo0925	LM5578_1005	LM5923_0959	LMOf2365_0946	LMOf6854_0971	LMOh7858_0987	LMHCC_1697
lmo0926	LM5578_1006	LM5923_0960	LMOf2365_0947	LMOf6854_0973	LMOh7858_0988	LMHCC_1696
lmo0927	LM5578_1007	LM5923_0961	LMOf2365_0948	LMOf6854_0974	LMOh7858_0989	LMHCC_1695
lmo0928	LM5578_1009	LM5923_0963	LMOf2365_0949	LMOf6854_0975	LMOh7858_0990	LMHCC_1694
lmo0929	LM5578_1010	LM5923_0964	LMOf2365_0950	LMOf6854_0976	LMOh7858_0991	LMHCC_1693
lmo0930	LM5578_1011	LM5923_0965	LMOf2365_0951	LMOf6854_0976.1	LMOh7858_0991.1	LMHCC_1692
lmo0931	LM5578_1012	LM5923_0966	LMOf2365_0952	LMOf6854_0978	LMOh7858_0993	LMHCC_1691
lmo0932	LM5578_1013	LM5923_0967	LMOf2365_0953	LMOf6854_0978.1	LMOh7858_0993.1	LMHCC_1690
lmo0933	LM5578_1014	LM5923_0968		LMOf6854_0980
lmo0934	LM5578_1015	LM5923_0969		LMOf6854_0981	LMOh7858_0996	LMHCC_1688
lmo0935	LM5578_1016	LM5923_0970	LMOf2365_0956	LMOf6854_0982	LMOh7858_0997	LMHCC_1687
lmo0936	LM5578_1017	LM5923_0971	LMOf2365_0957	LMOf6854_0983	LMOh7858_0998	LMHCC_1686
lmo0937	LM5578_1018	LM5923_0972	LMOf2365_0958	LMOf6854_0983.1	LMOh7858_0998.1	LMHCC_1685
lmo0938	LM5578_1019	LM5923_0973	LMOf2365_0959	LMOf6854_0985	LMOh7858_1000	LMHCC_1684
lmo0939	LM5578_1020	LM5923_0974	LMOf2365_0960	LMOf6854_0985.1	LMOh7858_1000.1	LMHCC_1683
lmo0940	LM5578_1021	LM5923_0975
lmo0941	LM5578_1022	LM5923_0976	LMOf2365_0961	LMOf6854_0985.2	LMOh7858_1000.2	LMHCC_1682
lmo0942	LM5578_1023	LM5923_0977	LMOf2365_0962	LMOf6854_0988	LMOh7858_1003	LMHCC_1680
lmo0943	LM5578_1024	LM5923_0978	LMOf2365_0963	LMOf6854_0989	LMOh7858_1004	LMHCC_1679
lmo0944	LM5578_1025	LM5923_0979	LMOf2365_0964	LMOf6854_0989.1	LMOh7858_1004.1	LMHCC_1678
lmo0945	LM5578_1026	LM5923_0980	LMOf2365_0965	LMOf6854_0992	LMOh7858_1006	LMHCC_1677
lmo0946	LM5578_1027	LM5923_0981	LMOf2365_0966	LMOf6854_0992.1	LMOh7858_1006.1	LMHCC_1676
lmo0947	LM5578_1028	LM5923_0982	LMOf2365_0967	LMOf6854_0994	LMOh7858_1009	LMHCC_1675
lmo0948	LM5578_1029	LM5923_0983	LMOf2365_0968	LMOf6854_0995	LMOh7858_1010	LMHCC_1674
lmo0949	LM5578_1030	LM5923_0984	LMOf2365_0969	LMOf6854_0996	LMOh7858_1011	LMHCC_1673
lmo0950	LM5578_1031	LM5923_0985	LMOf2365_0970	LMOf6854_0996.1	LMOh7858_1011.1	LMHCC_1672
lmo0951	LM5578_1032	LM5923_0986	LMOf2365_0971	LMOf6854_0996.2	LMOh7858_1011.2	LMHCC_1671
lmo0952	LM5578_1033	LM5923_0987	LMOf2365_0972	LMOf6854_0996.3	LMOh7858_1011.3	LMHCC_1670
lmo0953	LM5578_1034	LM5923_0988	LMOf2365_0973	LMOf6854_1000	LMOh7858_1015	LMHCC_1669
lmo0954	LM5578_1035	LM5923_0989	LMOf2365_0974	LMOf6854_1000.1	LMOh7858_1015.1	LMHCC_1668
lmo0955	LM5578_1036	LM5923_0990	LMOf2365_0975	LMOf6854_1000.2	LMOh7858_1015.2	LMHCC_1667
lmo0956	LM5578_1037	LM5923_0991	LMOf2365_0976	LMOf6854_1003	LMOh7858_1019	LMHCC_1666
lmo0957	LM5578_1038	LM5923_0992	LMOf2365_0977	LMOf6854_1004		LMHCC_1665
lmo0958	LM5578_1039	LM5923_0993	LMOf2365_0978	LMOf6854_1005		LMHCC_1664
lmo0959	LM5578_1040	LM5923_0994	LMOf2365_0979	LMOf6854_1006	LMOh7858_1021.2	LMHCC_1663
lmo0960	LM5578_1041	LM5923_0995	LMOf2365_0980	LMOf6854_1007	LMOh7858_1024	LMHCC_1662
lmo0961	LM5578_1042	LM5923_0996	LMOf2365_0981	LMOf6854_1008	LMOh7858_1025	LMHCC_1661
lmo0962	LM5578_1043	LM5923_0997	LMOf2365_0982	LMOf6854_1009	LMOh7858_1026	LMHCC_1660
lmo0963	LM5578_1044	LM5923_0998	LMOf2365_0983	LMOf6854_1010		LMHCC_1659
lmo0964	LM5578_1045	LM5923_0999	LMOf2365_0984	LMOf6854_1010.1	LMOh7858_1027.1
lmo0965	LM5578_1046	LM5923_1000	LMOf2365_0985	LMOf6854_1010.2	LMOh7858_1027.2	LMHCC_1658
lmo0966	LM5578_1047	LM5923_1001	LMOf2365_0986	LMOf6854_1013	LMOh7858_1030	LMHCC_1657
lmo0967	LM5578_1048	LM5923_1002	LMOf2365_0987	LMOf6854_1013.1	LMOh7858_1030.1	LMHCC_1656
lmo0968	LM5578_1049	LM5923_1003	LMOf2365_0988	LMOf6854_1015	LMOh7858_1032	LMHCC_1655
lmo0969	LM5578_1050	LM5923_1004	LMOf2365_0989	LMOf6854_1016	LMOh7858_1033	LMHCC_1654
lmo0970	LM5578_1051	LM5923_1005	LMOf2365_0990	LMOf6854_1017	LMOh7858_1034	LMHCC_1653
lmo0971	LM5578_1052	LM5923_1006	LMOf2365_0991	LMOf6854_1018	LMOh7858_1035	LMHCC_1652
lmo0972	LM5578_1053	LM5923_1007	LMOf2365_0992	LMOf6854_1020	LMOh7858_1036	LMHCC_1651
lmo0973	LM5578_1054	LM5923_1008	LMOf2365_0993	LMOf6854_1021	LMOh7858_1037	LMHCC_1650
lmo0974	LM5578_1055	LM5923_1009	LMOf2365_0994	LMOf6854_1022	LMOh7858_1038	LMHCC_1649
lmo0975	LM5578_1057	LM5923_1011	LMOf2365_0996	LMOf6854_1024	LMOh7858_1041	LMHCC_1647
lmo0976	LM5578_1058	LM5923_1012	LMOf2365_0997	LMOf6854_1025	LMOh7858_1042	LMHCC_1646
lmo0977	LM5578_1059	LM5923_1013	LMOf2365_0998	LMOf6854_1025.1	LMOh7858_1042.1	LMHCC_1645
lmo0978	LM5578_1060	LM5923_1014	LMOf2365_0999	LMOf6854_1027	LMOh7858_1044	LMHCC_1644
lmo0979	LM5578_1061	LM5923_1015	LMOf2365_1000	LMOf6854_1028	LMOh7858_1044.1	LMHCC_1643
lmo0980	LM5578_1062	LM5923_1016	LMOf2365_1001	LMOf6854_1029	LMOh7858_1044.2	LMHCC_1642
lmo0981	LM5578_1063	LM5923_1017	LMOf2365_1002	LMOf6854_1030	LMOh7858_1044.3	LMHCC_1641
lmo0982	LM5578_1064	LM5923_1018	LMOf2365_1003	LMOf6854_1030.1	LMOh7858_1044.4	LMHCC_1640
lmo0983	LM5578_1065	LM5923_1019	LMOf2365_1004	LMOf6854_1032	LMOh7858_1049	LMHCC_1639
lmo0984	LM5578_1066	LM5923_1020	LMOf2365_1005	LMOf6854_1032.1	LMOh7858_1049.1	LMHCC_1638
lmo0985	LM5578_1067	LM5923_1021	LMOf2365_1006	LMOf6854_1034	LMOh7858_1051	LMHCC_1637
lmo0986	LM5578_1068	LM5923_1022	LMOf2365_1007	LMOf6854_1035	LMOh7858_1052	LMHCC_1636
lmo0987	LM5578_1069	LM5923_1023		LMOf6854_1036	LMOh7858_1053	LMHCC_1635
lmo0988	LM5578_1070	LM5923_1024	LMOf2365_1009	LMOf6854_1037		LMHCC_1634
lmo0989	LM5578_1071	LM5923_1025	LMOf2365_1010	LMOf6854_1038	LMOh7858_1056	LMHCC_1633
lmo0990	LM5578_1072	LM5923_1026	LMOf2365_1011	LMOf6854_1039	LMOh7858_1057	LMHCC_1632
lmo0991	LM5578_1073	LM5923_1027	LMOf2365_1012	LMOf6854_1040	LMOh7858_1058	LMHCC_1631
lmo0992	LM5578_1074	LM5923_1028	LMOf2365_1013	LMOf6854_1041	LMOh7858_1059	LMHCC_1630
lmo0993	LM5578_1075	LM5923_1029	LMOf2365_1014	LMOf6854_1042	LMOh7858_1060	LMHCC_1629
lmo0994	LM5578_1076	LM5923_1030	LMOf2365_1015	LMOf6854_1042.1	LMOh7858_1060.1	LMHCC_1628
lmo0995	LM5578_1077	LM5923_1031	LMOf2365_1016	LMOf6854_1044	LMOh7858_1062	LMHCC_1627
lmo0996	LM5578_1078	LM5923_1032	LMOf2365_1017	LMOf6854_1045	LMOh7858_1063	LMHCC_1626
lmo0997	LM5578_1079	LM5923_1033	LMOf2365_1018	LMOf6854_1046	LMOh7858_1064	LMHCC_1625
lmo0998	LM5578_1080	LM5923_1034	LMOf2365_1019	LMOf6854_1047	LMOh7858_1064.1	LMHCC_1624
lmo0999	LM5578_1081	LM5923_1035	LMOf2365_1020	LMOf6854_1048	LMOh7858_1065	LMHCC_1623
lmo1000	LM5578_1082	LM5923_1036	LMOf2365_1021	LMOf6854_1049	LMOh7858_1066	LMHCC_1622
lmo1001	LM5578_1083	LM5923_1037	LMOf2365_1022	LMOf6854_1049.1	LMOh7858_1066.1
lmo1002	LM5578_1084	LM5923_1038	LMOf2365_1023	LMOf6854_1051	LMOh7858_1069	LMHCC_1620
lmo1003	LM5578_1085	LM5923_1039	LMOf2365_1024	LMOf6854_1052	LMOh7858_1070	LMHCC_1619
lmo1004	LM5578_1086	LM5923_1040	LMOf2365_1025	LMOf6854_1053	LMOh7858_1071	LMHCC_1617
lmo1005	LM5578_1087	LM5923_1041	LMOf2365_1026	LMOf6854_1054	LMOh7858_1072	LMHCC_1616
lmo1006	LM5578_1088	LM5923_1042	LMOf2365_1027	LMOf6854_1055	LMOh7858_1073	LMHCC_1615
lmo1007	LM5578_1089	LM5923_1043	LMOf2365_1028	LMOf6854_1055.1	LMOh7858_1073.1	LMHCC_1614
lmo1008	LM5578_1090	LM5923_1044	LMOf2365_1029		LMOh7858_1073.2	LMHCC_1613
lmo1009	LM5578_1091	LM5923_1045	LMOf2365_1030	LMOf6854_1058	LMOh7858_1076	LMHCC_1612
lmo1010	LM5578_1092	LM5923_1046	LMOf2365_1031	LMOf6854_1059	LMOh7858_1076.1	LMHCC_1611
lmo1011	LM5578_1093	LM5923_1047	LMOf2365_1032	LMOf6854_1060	LMOh7858_1078	LMHCC_1610
lmo1012	LM5578_1094	LM5923_1048	LMOf2365_1033	LMOf6854_1061	LMOh7858_1079	LMHCC_1609
lmo1013	LM5578_1095	LM5923_1049	LMOf2365_1034	LMOf6854_1062	LMOh7858_1080	LMHCC_1608
lmo1014	LM5578_1096	LM5923_1050	LMOf2365_1035	LMOf6854_1063	LMOh7858_1081	LMHCC_1607
lmo1015	LM5578_1097	LM5923_1051	LMOf2365_1036	LMOf6854_1064	LMOh7858_1082	LMHCC_1606
lmo1016	LM5578_1098	LM5923_1052	LMOf2365_1037	LMOf6854_1065	LMOh7858_1083	LMHCC_1605
lmo1017	LM5578_1099	LM5923_1053	LMOf2365_1038	LMOf6854_1066	LMOh7858_1084	LMHCC_1604
lmo1018	LM5578_1100	LM5923_1054	LMOf2365_1039	LMOf6854_1067	LMOh7858_1085	LMHCC_1603
lmo1019	LM5578_1101	LM5923_1055	LMOf2365_1040	LMOf6854_1067.1	LMOh7858_1085.1	LMHCC_1602
lmo1020	LM5578_1102	LM5923_1056	LMOf2365_1041	LMOf6854_1067.2	LMOh7858_1085.2	LMHCC_1601
lmo1021	LM5578_1103	LM5923_1057	LMOf2365_1042	LMOf6854_1070	LMOh7858_1088	LMHCC_1600
lmo1022	LM5578_1104	LM5923_1058	LMOf2365_1043	LMOf6854_1071	LMOh7858_1089	LMHCC_1599
lmo1023	LM5578_1105	LM5923_1059	LMOf2365_1044	LMOf6854_1071.1	LMOh7858_1089.1	LMHCC_1598
lmo1024	LM5578_1106	LM5923_1060	LMOf2365_1045	LMOf6854_1071.2		LMHCC_1597
lmo1025	LM5578_1107	LM5923_1061	LMOf2365_1046	LMOf6854_1071.3		LMHCC_1596
lmo1026	LM5578_1108	LM5923_1062	LMOf2365_1047	LMOf6854_1075	LMOh7858_1094	LMHCC_1595
lmo1027	LM5578_1109	LM5923_1063	LMOf2365_1048	LMOf6854_1076	LMOh7858_1095	LMHCC_1594
lmo1028	LM5578_1110	LM5923_1064	LMOf2365_1049	LMOf6854_1076.1	LMOh7858_1095.1	LMHCC_1593
lmo1029	LM5578_1111	LM5923_1065	LMOf2365_1050	LMOf6854_1078	LMOh7858_1097	LMHCC_1592
lmo1030	LM5578_1112	LM5923_1066	LMOf2365_1051	LMOf6854_1079	LMOh7858_1098
lmo1031	LM5578_1113	LM5923_1067	LMOf2365_1052	LMOf6854_1079.1	LMOh7858_1098.1
lmo1032	LM5578_1114	LM5923_1068	LMOf2365_1053	LMOf6854_1081	LMOh7858_1100
lmo1033	LM5578_1115	LM5923_1069	LMOf2365_1054	LMOf6854_1082	LMOh7858_1101
lmo1034	LM5578_1116	LM5923_1070	LMOf2365_1055	LMOf6854_1083	LMOh7858_1102
lmo1035			LMOf2365_1056	LMOf6854_1084	LMOh7858_1103
lmo1036	LM5578_1119	LM5923_1073	LMOf2365_1057	LMOf6854_1084.1	LMOh7858_1103.1
lmo1037	LM5578_1120	LM5923_1074	LMOf2365_1058		LMOh7858_1105	LMHCC_1591
lmo1038	LM5578_1121	LM5923_1075	LMOf2365_1059	LMOf6854_1088	LMOh7858_1106
lmo1039	LM5578_1122	LM5923_1076	LMOf2365_1060	LMOf6854_1089	LMOh7858_1107	LMHCC_1589
lmo1040	LM5578_1123	LM5923_1077	LMOf2365_1061	LMOf6854_1090	LMOh7858_1108	LMHCC_1588
lmo1041	LM5578_1124	LM5923_1078	LMOf2365_1062	LMOf6854_1091	LMOh7858_1109	LMHCC_1587
lmo1042	LM5578_1125	LM5923_1079	LMOf2365_1063	LMOf6854_1092	LMOh7858_1110	LMHCC_1586
lmo1043	LM5578_1126	LM5923_1080	LMOf2365_1064	LMOf6854_1093	LMOh7858_1111	LMHCC_1585
lmo1044	LM5578_1127	LM5923_1081	LMOf2365_1065	LMOf6854_1094	LMOh7858_1112	LMHCC_1584
lmo1045	LM5578_1128	LM5923_1082	LMOf2365_1066	LMOf6854_1095	LMOh7858_1113	LMHCC_1583
lmo1046	LM5578_1129	LM5923_1083	LMOf2365_1067	LMOf6854_1097	LMOh7858_1114	LMHCC_1582
lmo1047	LM5578_1130	LM5923_1084	LMOf2365_1068	LMOf6854_1098	LMOh7858_1115	LMHCC_1581
lmo1048	LM5578_1131	LM5923_1085	LMOf2365_1069	LMOf6854_1099	LMOh7858_1116	LMHCC_1580
lmo1049	LM5578_1132	LM5923_1086	LMOf2365_1070	LMOf6854_1100	LMOh7858_1117	LMHCC_1579
lmo1050	LM5578_1133	LM5923_1087	LMOf2365_1071	LMOf6854_1100.1	LMOh7858_1117.1	LMHCC_1578
lmo1051	LM5578_1134	LM5923_1088	LMOf2365_1072	LMOf6854_1102	LMOh7858_1119	LMHCC_1577
lmo1052	LM5578_1135	LM5923_1089	LMOf2365_1073	LMOf6854_1104	LMOh7858_1120	LMHCC_1575
lmo1053	LM5578_1136	LM5923_1090	LMOf2365_1074	LMOf6854_1105	LMOh7858_1121	LMHCC_1574
lmo1054	LM5578_1137	LM5923_1091	LMOf2365_1075	LMOf6854_1106	LMOh7858_1122	LMHCC_1573
lmo1055	LM5578_1138	LM5923_1092	LMOf2365_1076	LMOf6854_1107	LMOh7858_1123	LMHCC_1572
lmo1056	LM5578_1139	LM5923_1093	LMOf2365_1077		LMOh7858_1123.1	LMHCC_1571
lmo1057	LM5578_1140	LM5923_1094	LMOf2365_1078	LMOf6854_1109	LMOh7858_1125	LMHCC_1570
lmo1058	LM5578_1141	LM5923_1095	LMOf2365_1079	LMOf6854_1109.1	LMOh7858_1125.1	LMHCC_1569
lmo1059	LM5578_1142	LM5923_1096	LMOf2365_1080	LMOf6854_1109.2	LMOh7858_1125.2	LMHCC_1568
lmo1060	LM5578_1143	LM5923_1097		LMOf6854_1112
lmo1061	LM5578_1144	LM5923_1098		LMOf6854_1112.1
lmo1062	LM5578_1145	LM5923_1099		LMOf6854_1114
lmo1063	LM5578_1146	LM5923_1100		LMOf6854_1115
lmo1064	LM5578_1147	LM5923_1101	LMOf2365_1081	LMOf6854_1117	LMOh7858_1128	LMHCC_1567
lmo1065	LM5578_1148	LM5923_1102	LMOf2365_1082	LMOf6854_1117.1	LMOh7858_1128.1	LMHCC_1566
lmo1066	LM5578_1149	LM5923_1103	LMOf2365_1083	LMOf6854_1119	LMOh7858_1130	LMHCC_1565
lmo1067	LM5578_1150	LM5923_1104	LMOf2365_1084	LMOf6854_1120	LMOh7858_1131	LMHCC_1564
lmo1068	LM5578_1151	LM5923_1105		LMOf6854_1121
lmo1069	LM5578_1152	LM5923_1106	LMOf2365_1086			LMHCC_1562
lmo1070	LM5578_1153	LM5923_1107	LMOf2365_1087		LMOh7858_1131.3	LMHCC_1561
lmo1071	LM5578_1154	LM5923_1108	LMOf2365_1088	LMOf6854_1123		LMHCC_1559
lmo1072	LM5578_1155	LM5923_1109	LMOf2365_1089	LMOf6854_1124	LMOh7858_1137	LMHCC_1558
lmo1073	LM5578_1156	LM5923_1110	LMOf2365_1090	LMOf6854_1125		LMHCC_1557
lmo1074	LM5578_1157	LM5923_1111	LMOf2365_1091	LMOf6854_1126		LMHCC_1556
lmo1075	LM5578_1158	LM5923_1112	LMOf2365_1092	LMOf6854_1127		LMHCC_1555
lmo1076	LM5578_1159	LM5923_1113		LMOf6854_1129
lmo1077	LM5578_1160	LM5923_1114		LMOf6854_1130
lmo1078	LM5578_1161	LM5923_1115	LMOf2365_1099	LMOf6854_1131	LMOh7858_1149	LMHCC_1549
lmo1079	LM5578_1162	LM5923_1116		LMOf6854_1132
lmo1080	LM5578_1163	LM5923_1117		LMOf6854_1133
lmo1081	LM5578_1164	LM5923_1118		LMOf6854_1134
lmo1082	LM5578_1165	LM5923_1119		LMOf6854_1135
lmo1083	LM5578_1166	LM5923_1120		LMOf6854_1136
lmo1084	LM5578_1167	LM5923_1121		LMOf6854_1137
lmo1085	LM5578_1168	LM5923_1122		LMOf6854_1138
lmo1086	LM5578_1169	LM5923_1123		LMOf6854_1139
lmo1087	LM5578_1170	LM5923_1124		LMOf6854_1140
lmo1088	LM5578_1171	LM5923_1125		LMOf6854_1141
lmo1089	LM5578_1172	LM5923_1126	LMOf2365_1105	LMOf6854_1142	LMOh7858_1155	LMHCC_1542
lmo1090	LM5578_1173	LM5923_1127		LMOf6854_1143
lmo1091	LM5578_1174	LM5923_1128		LMOf6854_1144
lmo1092	LM5578_1175	LM5923_1129	LMOf2365_1106	LMOf6854_1145	LMOh7858_1156	LMHCC_1541
lmo1093	LM5578_1176	LM5923_1130	LMOf2365_1107	LMOf6854_1146	LMOh7858_1157	LMHCC_1540
lmo1094	LM5578_1177	LM5923_1131	LMOf2365_1108	LMOf6854_1146.1	LMOh7858_1157.1	LMHCC_1539
lmo1095	LM5578_1178	LM5923_1132	LMOf2365_1109	LMOf6854_1148	LMOh7858_1159	LMHCC_1538
lmo1096	LM5578_1179	LM5923_1133	LMOf2365_1110	LMOf6854_1149	LMOh7858_1160	LMHCC_1537
lmo1097
lmo1098
lmo1099
lmo1100
lmo1101
lmo1102
lmo1103
lmo1104
lmo1105
lmo1106
lmo1107
lmo1108
lmo1109
lmo1110
lmo1111
lmo1112
lmo1113
lmo1114
lmo1115
lmo1116			LMOf2365_1120		LMOh7858_1183
lmo1117			LMOf2365_1121		LMOh7858_1184
lmo1118
lmo1119
lmo1120
lmo1121	LM5578_1194	LM5923_1147	LMOf2365_1127	LMOf6854_1154.2	LMOh7858_1185.5
lmo1122	LM5578_1195	LM5923_1148	LMOf2365_1128	LMOf6854_1154.3	LMOh7858_1185.6
lmo1123	LM5578_1196	LM5923_1149	LMOf2365_1129
lmo1124	LM5578_1193	LM5923_1146	LMOf2365_1130		LMOh7858_1185.8
lmo1124	LM5578_1197	LM5923_1150
lmo1124	LM5578_1197	LM5923_1150	LMOf2365_1130		LMOh7858_1185.8
lmo1125	LM5578_1198	LM5923_1151		LMOf6854_1154.8		LMHCC_1528
lmo1126	LM5578_1199	LM5923_1152	LMOf2365_1132	LMOf6854_1163	LMOh7858_1196	LMHCC_1527
lmo1127	LM5578_1200	LM5923_1153	LMOf2365_1133	LMOf6854_1163.1	LMOh7858_1196.1
lmo1128	LM5578_1201	LM5923_1154	LMOf2365_1134	LMOf6854_1163.2	LMOh7858_1196.2
lmo1128	LM5578_1201	LM5923_1154	LMOf2365_1134	LMOf6854_1163.2	LMOh7858_1196.2	LMHCC_1526
lmo1129	LM5578_1202	LM5923_1155	LMOf2365_1135	LMOf6854_1166	LMOh7858_1199
lmo1130	LM5578_1203	LM5923_1156	LMOf2365_1136	LMOf6854_1166.1	LMOh7858_1199.1
lmo1131	LM5578_1204	LM5923_1157	LMOf2365_1137	LMOf6854_1169	LMOh7858_1201	LMHCC_1523
lmo1132	LM5578_1205	LM5923_1158	LMOf2365_1138	LMOf6854_1170	LMOh7858_1202	LMHCC_1522
lmo1133	LM5578_1206	LM5923_1159	LMOf2365_1139	LMOf6854_1170.1	LMOh7858_1202.1	LMHCC_1521
lmo1134	LM5578_1207	LM5923_1160	LMOf2365_1140	LMOf6854_1172		LMHCC_1520
lmo1135	LM5578_1208	LM5923_1161		LMOf6854_1172.1	LMOh7858_1205.1	LMHCC_1519
lmo1135	LM5578_1208	LM5923_1161	LMOf2365_1141	LMOf6854_1172.1	LMOh7858_1205.1
lmo1135	LM5578_1208	LM5923_1161	LMOf2365_1141	LMOf6854_1172.1	LMOh7858_1205.1	LMHCC_1519
lmo1136
lmo1137	LM5578_1211	LM5923_1164	LMOf2365_1145	LMOf6854_1175.1	LMOh7858_1209.1	LMHCC_1514
lmo1138	LM5578_1212	LM5923_1165	LMOf2365_1146	LMOf6854_1177	LMOh7858_1211	LMHCC_1513
lmo1139						LMHCC_1512
lmo1140	LM5578_1213	LM5923_1166	LMOf2365_1147	LMOf6854_1177.1	LMOh7858_1211.1	LMHCC_1511
lmo1141	LM5578_1214	LM5923_1167	LMOf2365_1148	LMOf6854_1179	LMOh7858_1213	LMHCC_1510
lmo1142	LM5578_1215	LM5923_1168	LMOf2365_1149	LMOf6854_1180	LMOh7858_1214	LMHCC_1509
lmo1143	LM5578_1216	LM5923_1169	LMOf2365_1150	LMOf6854_1181	LMOh7858_1215	LMHCC_1508
lmo1144	LM5578_1217	LM5923_1170	LMOf2365_1151	LMOf6854_1182	LMOh7858_1216	LMHCC_1507
lmo1145	LM5578_1218	LM5923_1171	LMOf2365_1152	LMOf6854_1183	LMOh7858_1217	LMHCC_1506
lmo1146	LM5578_1219	LM5923_1172	LMOf2365_1153	LMOf6854_1183.1	LMOh7858_1217.1	LMHCC_1505
lmo1147	LM5578_1220	LM5923_1173	LMOf2365_1154	LMOf6854_1185	LMOh7858_1219	LMHCC_1504
lmo1148	LM5578_1221	LM5923_1174	LMOf2365_1155	LMOf6854_1186	LMOh7858_1220	LMHCC_1503
lmo1149	LM5578_1222	LM5923_1175	LMOf2365_1156	LMOf6854_1187	LMOh7858_1221	LMHCC_1502
lmo1150	LM5578_1223	LM5923_1176	LMOf2365_1157	LMOf6854_1188	LMOh7858_1222	LMHCC_1501
lmo1151	LM5578_1224	LM5923_1177	LMOf2365_1159	LMOf6854_1189	LMOh7858_1223	LMHCC_1500
lmo1152	LM5578_1225	LM5923_1178	LMOf2365_1160	LMOf6854_1190	LMOh7858_1224	LMHCC_1499
lmo1153	LM5578_1226	LM5923_1179	LMOf2365_1161	LMOf6854_1191	LMOh7858_1225	LMHCC_1498
lmo1154	LM5578_1227	LM5923_1180	LMOf2365_1162	LMOf6854_1192	LMOh7858_1226	LMHCC_1497
lmo1155	LM5578_1228	LM5923_1181	LMOf2365_1163	LMOf6854_1193	LMOh7858_1227	LMHCC_1496
lmo1156	LM5578_1229	LM5923_1182	LMOf2365_1164	LMOf6854_1194	LMOh7858_1228	LMHCC_1495
lmo1157	LM5578_1230	LM5923_1183	LMOf2365_1165	LMOf6854_1195	LMOh7858_1229	LMHCC_1494
lmo1158	LM5578_1231	LM5923_1184	LMOf2365_1166	LMOf6854_1196	LMOh7858_1230	LMHCC_1493
lmo1159	LM5578_1232	LM5923_1185	LMOf2365_1167	LMOf6854_1197	LMOh7858_1231	LMHCC_1492
lmo1160	LM5578_1233	LM5923_1186	LMOf2365_1168	LMOf6854_1198	LMOh7858_1233	LMHCC_1491
lmo1161	LM5578_1234	LM5923_1187	LMOf2365_1169	LMOf6854_1199	LMOh7858_1234	LMHCC_1490
lmo1162	LM5578_1235	LM5923_1188	LMOf2365_1170	LMOf6854_1200	LMOh7858_1235	LMHCC_1489
lmo1163	LM5578_1236	LM5923_1189	LMOf2365_1171	LMOf6854_1201	LMOh7858_1236	LMHCC_1488
lmo1164	LM5578_1237	LM5923_1190	LMOf2365_1172	LMOf6854_1202	LMOh7858_1237	LMHCC_1487
lmo1165	LM5578_1238	LM5923_1191	LMOf2365_1173	LMOf6854_1203	LMOh7858_1238	LMHCC_1486
lmo1166	LM5578_1239	LM5923_1192	LMOf2365_1174	LMOf6854_1204	LMOh7858_1239	LMHCC_1485
lmo1167	LM5578_1240	LM5923_1193	LMOf2365_1175	LMOf6854_1205	LMOh7858_1240	LMHCC_1483
lmo1168	LM5578_1241	LM5923_1194	LMOf2365_1176	LMOf6854_1206	LMOh7858_1241	LMHCC_1482
lmo1169	LM5578_1242	LM5923_1195	LMOf2365_1177	LMOf6854_1207	LMOh7858_1242	LMHCC_1481
lmo1170	LM5578_1243	LM5923_1196	LMOf2365_1178	LMOf6854_1208	LMOh7858_1243	LMHCC_1480
lmo1171	LM5578_1244	LM5923_1197	LMOf2365_1181	LMOf6854_1210	LMOh7858_1245	LMHCC_1479
lmo1172	LM5578_1245	LM5923_1198		LMOf6854_1211	LMOh7858_1246	LMHCC_1478
lmo1172	LM5578_1245	LM5923_1198	LMOf2365_1182			LMHCC_1478
lmo1172	LM5578_1245	LM5923_1198	LMOf2365_1182	LMOf6854_1211	LMOh7858_1246	LMHCC_1478
lmo1173	LM5578_1246	LM5923_1199	LMOf2365_1183	LMOf6854_1212	LMOh7858_1247	LMHCC_1477
lmo1174	LM5578_1247	LM5923_1200	LMOf2365_1184	LMOf6854_1213	LMOh7858_1248	LMHCC_1476
lmo1175	LM5578_1248	LM5923_1201	LMOf2365_1185	LMOf6854_1214	LMOh7858_1249	LMHCC_1475
lmo1176	LM5578_1249	LM5923_1202	LMOf2365_1186	LMOf6854_1215	LMOh7858_1250	LMHCC_1474
lmo1177	LM5578_1250	LM5923_1203	LMOf2365_1187	LMOf6854_1216	LMOh7858_1251	LMHCC_1473
lmo1178	LM5578_1251	LM5923_1204	LMOf2365_1188	LMOf6854_1217	LMOh7858_1252	LMHCC_1472
lmo1179	LM5578_1252	LM5923_1205	LMOf2365_1189	LMOf6854_1218	LMOh7858_1253	LMHCC_1471
lmo1180	LM5578_1253	LM5923_1206	LMOf2365_1190	LMOf6854_1219	LMOh7858_1254	LMHCC_1470
lmo1181	LM5578_1254	LM5923_1207	LMOf2365_1191	LMOf6854_1219.1	LMOh7858_1254.1	LMHCC_1469
lmo1182	LM5578_1255	LM5923_1208	LMOf2365_1192	LMOf6854_1219.2	LMOh7858_1254.2	LMHCC_1468
lmo1183	LM5578_1256	LM5923_1209	LMOf2365_1193	LMOf6854_1219.3	LMOh7858_1254.3	LMHCC_1467
lmo1184	LM5578_1257	LM5923_1210	LMOf2365_1194	LMOf6854_1223	LMOh7858_1258	LMHCC_1466
lmo1185	LM5578_1258	LM5923_1211	LMOf2365_1195	LMOf6854_1223.1	LMOh7858_1258.1	LMHCC_1465
lmo1186	LM5578_1259	LM5923_1212	LMOf2365_1196	LMOf6854_1225	LMOh7858_1260	LMHCC_1464
lmo1187	LM5578_1260	LM5923_1213	LMOf2365_1197	LMOf6854_1225.1	LMOh7858_1260.1	LMHCC_1463
lmo1188	LM5578_1261	LM5923_1214		LMOf6854_1225.2
lmo1189	LM5578_1262	LM5923_1215	LMOf2365_1198	LMOf6854_1228	LMOh7858_1262	LMHCC_1462
lmo1190	LM5578_1263	LM5923_1216	LMOf2365_1199	LMOf6854_1228.1	LMOh7858_1262.1	LMHCC_1461
lmo1191	LM5578_1264	LM5923_1217	LMOf2365_1200	LMOf6854_1230	LMOh7858_1264	LMHCC_1460
lmo1192	LM5578_1265	LM5923_1218	LMOf2365_1201	LMOf6854_1231	LMOh7858_1265	LMHCC_1459
lmo1193	LM5578_1266	LM5923_1219	LMOf2365_1202	LMOf6854_1232	LMOh7858_1266	LMHCC_1458
lmo1194	LM5578_1267	LM5923_1220	LMOf2365_1203	LMOf6854_1233	LMOh7858_1267	LMHCC_1457
lmo1195	LM5578_1268	LM5923_1221	LMOf2365_1204	LMOf6854_1234	LMOh7858_1268	LMHCC_1456
lmo1196	LM5578_1269	LM5923_1222	LMOf2365_1205	LMOf6854_1235	LMOh7858_1269	LMHCC_1455
lmo1197	LM5578_1270	LM5923_1223	LMOf2365_1206	LMOf6854_1236	LMOh7858_1270	LMHCC_1454
lmo1198	LM5578_1271	LM5923_1224	LMOf2365_1207	LMOf6854_1237	LMOh7858_1271	LMHCC_1453
lmo1199	LM5578_1272	LM5923_1225	LMOf2365_1208	LMOf6854_1238	LMOh7858_1272	LMHCC_1452
lmo1200	LM5578_1273	LM5923_1226	LMOf2365_1209	LMOf6854_1239	LMOh7858_1273	LMHCC_1451
lmo1201	LM5578_1274	LM5923_1227	LMOf2365_1210	LMOf6854_1240	LMOh7858_1274	LMHCC_1450
lmo1202	LM5578_1275	LM5923_1228	LMOf2365_1211	LMOf6854_1241	LMOh7858_1275	LMHCC_1449
lmo1203	LM5578_1276	LM5923_1229	LMOf2365_1212	LMOf6854_1242	LMOh7858_1276	LMHCC_1448
lmo1204	LM5578_1277	LM5923_1230	LMOf2365_1213	LMOf6854_1243	LMOh7858_1277	LMHCC_1447
lmo1205	LM5578_1278	LM5923_1231	LMOf2365_1214	LMOf6854_1244	LMOh7858_1278	LMHCC_1446
lmo1206	LM5578_1279	LM5923_1232	LMOf2365_1215	LMOf6854_1245	LMOh7858_1279	LMHCC_1445
lmo1207	LM5578_1280	LM5923_1233	LMOf2365_1216	LMOf6854_1246	LMOh7858_1280	LMHCC_1444
lmo1208	LM5578_1281	LM5923_1234	LMOf2365_1217	LMOf6854_1247	LMOh7858_1281	LMHCC_1443
lmo1209	LM5578_1282	LM5923_1235	LMOf2365_1218	LMOf6854_1248	LMOh7858_1282	LMHCC_1442
lmo1210	LM5578_1283	LM5923_1236	LMOf2365_1219	LMOf6854_1249	LMOh7858_1283	LMHCC_1441
lmo1211	LM5578_1284	LM5923_1237	LMOf2365_1220	LMOf6854_1250	LMOh7858_1284	LMHCC_1440
lmo1212			LMOf2365_1221			LMHCC_1439
lmo1212	LM5578_1285	LM5923_1238	LMOf2365_1221	LMOf6854_1250.1	LMOh7858_1284.1
lmo1212	LM5578_1285	LM5923_1238	LMOf2365_1221	LMOf6854_1250.1	LMOh7858_1284.1	LMHCC_1439
lmo1213	LM5578_1286	LM5923_1239	LMOf2365_1222	LMOf6854_1252	LMOh7858_1286
lmo1214	LM5578_1287	LM5923_1240	LMOf2365_1223	LMOf6854_1252.1	LMOh7858_1286.1
lmo1215	LM5578_1288	LM5923_1241	LMOf2365_1224	LMOf6854_1254	LMOh7858_1289	LMHCC_1438
lmo1216	LM5578_1289	LM5923_1242	LMOf2365_1225	LMOf6854_1255	LMOh7858_1290	LMHCC_1437
lmo1217	LM5578_1290	LM5923_1243	LMOf2365_1226	LMOf6854_1256	LMOh7858_1291	LMHCC_1436
lmo1218	LM5578_1291	LM5923_1244	LMOf2365_1227	LMOf6854_1257	LMOh7858_1292	LMHCC_1435
lmo1219	LM5578_1292	LM5923_1245	LMOf2365_1228	LMOf6854_1257.1	LMOh7858_1292.1	LMHCC_1434
lmo1220	LM5578_1293	LM5923_1246	LMOf2365_1229	LMOf6854_1257.2	LMOh7858_1292.2	LMHCC_1433
lmo1221	LM5578_1294	LM5923_1247	LMOf2365_1230	LMOf6854_1260	LMOh7858_1295	LMHCC_1432
lmo1222	LM5578_1295	LM5923_1248	LMOf2365_1231	LMOf6854_1261	LMOh7858_1296	LMHCC_1431
lmo1223	LM5578_1296	LM5923_1249	LMOf2365_1232	LMOf6854_1262	LMOh7858_1297	LMHCC_1430
lmo1224	LM5578_1297	LM5923_1250	LMOf2365_1233	LMOf6854_1263	LMOh7858_1298	LMHCC_1429
lmo1225	LM5578_1298	LM5923_1251	LMOf2365_1234	LMOf6854_1264	LMOh7858_1299	LMHCC_1428
lmo1226	LM5578_1299	LM5923_1252	LMOf2365_1235	LMOf6854_1265	LMOh7858_1300	LMHCC_1427
lmo1227	LM5578_1300	LM5923_1253	LMOf2365_1236	LMOf6854_1266	LMOh7858_1301	LMHCC_1426
lmo1228	LM5578_1301	LM5923_1254	LMOf2365_1237	LMOf6854_1267	LMOh7858_1302	LMHCC_1425
lmo1229	LM5578_1302	LM5923_1255	LMOf2365_1238		LMOh7858_1302.1	LMHCC_1424
lmo1230	LM5578_1303	LM5923_1256	LMOf2365_1239	LMOf6854_1269	LMOh7858_1302.2	LMHCC_1423
lmo1231	LM5578_1304	LM5923_1257	LMOf2365_1240	LMOf6854_1270	LMOh7858_1304	LMHCC_1422
lmo1232	LM5578_1305	LM5923_1258	LMOf2365_1241	LMOf6854_1271	LMOh7858_1305	LMHCC_1421
lmo1233	LM5578_1306	LM5923_1259	LMOf2365_1242	LMOf6854_1272	LMOh7858_1306	LMHCC_1420
lmo1234	LM5578_1307	LM5923_1260	LMOf2365_1243	LMOf6854_1273	LMOh7858_1307	LMHCC_1419
lmo1235	LM5578_1308	LM5923_1261	LMOf2365_1244	LMOf6854_1275	LMOh7858_1308	LMHCC_1418
lmo1236	LM5578_1309	LM5923_1262	LMOf2365_1245		LMOh7858_1308.1	LMHCC_1417
lmo1237	LM5578_1310	LM5923_1263	LMOf2365_1246	LMOf6854_1277		LMHCC_1416
lmo1237	LM5578_1310	LM5923_1263	LMOf2365_1246	LMOf6854_1277	LMOh7858_1311	LMHCC_1416
lmo1238	LM5578_1311	LM5923_1264	LMOf2365_1247	LMOf6854_1278	LMOh7858_1312	LMHCC_1415
lmo1239	LM5578_1312	LM5923_1265	LMOf2365_1248	LMOf6854_1279	LMOh7858_1313	LMHCC_1414
lmo1240	LM5578_1313	LM5923_1266	LMOf2365_1249	LMOf6854_1279.1	LMOh7858_1314	LMHCC_1413
lmo1241	LM5578_1376	LM5923_1329	LMOf2365_1255	LMOf6854_1279.2	LMOh7858_1321.1	LMHCC_1334
lmo1242	LM5578_1377	LM5923_1330	LMOf2365_1256	LMOf6854_1279.3	LMOh7858_1321.2	LMHCC_1333
lmo1243	LM5578_1378	LM5923_1331	LMOf2365_1257		LMOh7858_1321.3	LMHCC_1332
lmo1244	LM5578_1379	LM5923_1332	LMOf2365_1258	LMOf6854_1284	LMOh7858_1325	LMHCC_1331
lmo1245	LM5578_1380	LM5923_1333	LMOf2365_1259	LMOf6854_1284.1	LMOh7858_1325.1	LMHCC_1330
lmo1246	LM5578_1381	LM5923_1334	LMOf2365_1260	LMOf6854_1286	LMOh7858_1327	LMHCC_1329
lmo1247	LM5578_1382	LM5923_1335	LMOf2365_1261	LMOf6854_1286.1	LMOh7858_1327.1	LMHCC_1328
lmo1248	LM5578_1383	LM5923_1336	LMOf2365_1262	LMOf6854_1288	LMOh7858_1329	LMHCC_1327
lmo1249	LM5578_1384	LM5923_1337	LMOf2365_1263	LMOf6854_1288.1	LMOh7858_1329.1	LMHCC_1326
lmo1250	LM5578_1385	LM5923_1338	LMOf2365_1264	LMOf6854_1290	LMOh7858_1331	LMHCC_1325
lmo1251	LM5578_1386	LM5923_1339	LMOf2365_1265	LMOf6854_1291	LMOh7858_1333	LMHCC_1324
lmo1252	LM5578_1388	LM5923_1341	LMOf2365_1267	LMOf6854_1293	LMOh7858_1335	LMHCC_1322
lmo1253	LM5578_1391	LM5923_1344	LMOf2365_1270	LMOf6854_1296	LMOh7858_1338	LMHCC_1320
lmo1254	LM5578_1392	LM5923_1345	LMOf2365_1271	LMOf6854_1297	LMOh7858_1339	LMHCC_1319
lmo1255	LM5578_1393	LM5923_1346	LMOf2365_1272	LMOf6854_1298	LMOh7858_1340	LMHCC_1318
lmo1256	LM5578_1394	LM5923_1347
lmo1257	LM5578_1395	LM5923_1348	LMOf2365_1274	LMOf6854_1299.1	LMOh7858_1342.1	LMHCC_1316
lmo1258	LM5578_1396	LM5923_1349	LMOf2365_1275	LMOf6854_1301	LMOh7858_1344	LMHCC_1315
lmo1259	LM5578_1397	LM5923_1350	LMOf2365_1276	LMOf6854_1302	LMOh7858_1345	LMHCC_1314
lmo1260	LM5578_1398	LM5923_1351	LMOf2365_1277	LMOf6854_1303	LMOh7858_1346	LMHCC_1313
lmo1261	LM5578_1399	LM5923_1352	LMOf2365_1278	LMOf6854_1304	LMOh7858_1347	LMHCC_1312
lmo1262	LM5578_1400	LM5923_1353	LMOf2365_1279	LMOf6854_1305		LMHCC_1311
lmo1263	LM5578_1401	LM5923_1354	LMOf2365_1280
lmo1264	LM5578_1402	LM5923_1355	LMOf2365_1281		LMOh7858_1347.2	LMHCC_0772
lmo1265	LM5578_1403	LM5923_1356	LMOf2365_1282			LMHCC_0773
lmo1266	LM5578_1404	LM5923_1357	LMOf2365_1283		LMOh7858_1348.1	LMHCC_1310
lmo1267	LM5578_1405	LM5923_1358	LMOf2365_1284	LMOf6854_1307	LMOh7858_1349	LMHCC_1309
lmo1268	LM5578_1406	LM5923_1359	LMOf2365_1286	LMOf6854_1309	LMOh7858_1350	LMHCC_1308
lmo1269	LM5578_1407	LM5923_1360	LMOf2365_1287	LMOf6854_1310	LMOh7858_1351	LMHCC_1307
lmo1270	LM5578_1408	LM5923_1361	LMOf2365_1288	LMOf6854_1311	LMOh7858_1352	LMHCC_1306
lmo1271	LM5578_1409	LM5923_1362	LMOf2365_1289	LMOf6854_1312	LMOh7858_1353	LMHCC_1305
lmo1272	LM5578_1410	LM5923_1363	LMOf2365_1290	LMOf6854_1313	LMOh7858_1354	LMHCC_1304
lmo1273	LM5578_1411	LM5923_1364	LMOf2365_1291	LMOf6854_1314		LMHCC_1303
lmo1274	LM5578_1412	LM5923_1365	LMOf2365_1292	LMOf6854_1315	LMOh7858_1357	LMHCC_1302
lmo1275	LM5578_1413	LM5923_1366	LMOf2365_1293	LMOf6854_1317		LMHCC_1301
lmo1276	LM5578_1414	LM5923_1367	LMOf2365_1294	LMOf6854_1318	LMOh7858_1359	LMHCC_1300
lmo1277	LM5578_1415	LM5923_1368	LMOf2365_1295	LMOf6854_1319	LMOh7858_1360	LMHCC_1299
lmo1278	LM5578_1416	LM5923_1369	LMOf2365_1296	LMOf6854_1320		LMHCC_1298
lmo1279	LM5578_1417	LM5923_1370	LMOf2365_1297	LMOf6854_1321	LMOh7858_1362	LMHCC_1296
lmo1280	LM5578_1418	LM5923_1371	LMOf2365_1298	LMOf6854_1321.1	LMOh7858_1363	LMHCC_1295
lmo1281	LM5578_1419	LM5923_1372	LMOf2365_1299	LMOf6854_1323	LMOh7858_1365	LMHCC_1294
lmo1282	LM5578_1420	LM5923_1373	LMOf2365_1300	LMOf6854_1323.1	LMOh7858_1365.1	LMHCC_1293
lmo1283	LM5578_1421	LM5923_1374	LMOf2365_1301	LMOf6854_1325	LMOh7858_1367	LMHCC_1292
lmo1284	LM5578_1422	LM5923_1375	LMOf2365_1302	LMOf6854_1325.1	LMOh7858_1367.1	LMHCC_1291
lmo1285	LM5578_1423	LM5923_1376	LMOf2365_1303		LMOh7858_1369	LMHCC_1290
lmo1286	LM5578_1424	LM5923_1377	LMOf2365_1304	LMOf6854_1328		LMHCC_1289
lmo1287	LM5578_1425	LM5923_1378	LMOf2365_1305	LMOf6854_1329		LMHCC_1288
lmo1288	LM5578_1426	LM5923_1379	LMOf2365_1306	LMOf6854_1330	LMOh7858_1374	LMHCC_1287
lmo1289				LMOf6854_1330.1
lmo1290	LM5578_1428	LM5923_1381	LMOf2365_1307	LMOf6854_1332	LMOh7858_1374.1	LMHCC_1282
lmo1291	LM5578_1429	LM5923_1382	LMOf2365_1308	LMOf6854_1333	LMOh7858_1374.2	LMHCC_1281
lmo1292	LM5578_1430	LM5923_1383	LMOf2365_1309	LMOf6854_1334	LMOh7858_1380	LMHCC_1280
lmo1293	LM5578_1431	LM5923_1384	LMOf2365_1310	LMOf6854_1335	LMOh7858_1381	LMHCC_1279
lmo1294	LM5578_1432	LM5923_1385	LMOf2365_1311	LMOf6854_1336	LMOh7858_1382	LMHCC_1278
lmo1295	LM5578_1433	LM5923_1386	LMOf2365_1312	LMOf6854_1337	LMOh7858_1383	LMHCC_1277
lmo1296	LM5578_1434	LM5923_1387	LMOf2365_1313	LMOf6854_1338	LMOh7858_1384	LMHCC_1276
lmo1297	LM5578_1435	LM5923_1388	LMOf2365_1314	LMOf6854_1338.1		LMHCC_1274
lmo1298	LM5578_1436	LM5923_1389	LMOf2365_1316	LMOf6854_1340	LMOh7858_1387	LMHCC_1272
lmo1299	LM5578_1437	LM5923_1390	LMOf2365_1317	LMOf6854_1341	LMOh7858_1388	LMHCC_1271
lmo1300	LM5578_1438	LM5923_1391	LMOf2365_1318	LMOf6854_1342	LMOh7858_1389	LMHCC_1270
lmo1301	LM5578_1439	LM5923_1392	LMOf2365_1319	LMOf6854_1343	LMOh7858_1390	LMHCC_1269
lmo1302	LM5578_1440	LM5923_1393	LMOf2365_1320	LMOf6854_1344	LMOh7858_1391	LMHCC_1268
lmo1303	LM5578_1441	LM5923_1394	LMOf2365_1321	LMOf6854_1344.1	LMOh7858_1391.1	LMHCC_1267
lmo1304	LM5578_1442	LM5923_1395	LMOf2365_1322	LMOf6854_1344.2	LMOh7858_1391.2	LMHCC_1266
lmo1305	LM5578_1443	LM5923_1396	LMOf2365_1323	LMOf6854_1347	LMOh7858_1394	LMHCC_1265
lmo1306	LM5578_1444	LM5923_1397	LMOf2365_1324	LMOf6854_1347.1	LMOh7858_1395	LMHCC_1264
lmo1307	LM5578_1445	LM5923_1398		LMOf6854_1347.2		LMHCC_1263
lmo1308			LMOf2365_1325	LMOf6854_1347.3	LMOh7858_1395.1	LMHCC_1262
lmo1309	LM5578_1448	LM5923_1401	LMOf2365_1326	LMOf6854_1351	LMOh7858_1397	LMHCC_1261
lmo1310	LM5578_1449	LM5923_1402	LMOf2365_1327	LMOf6854_1351.1	LMOh7858_1397.1	LMHCC_1260
lmo1311	LM5578_1450	LM5923_1403	LMOf2365_1328	LMOf6854_1353	LMOh7858_1399	LMHCC_1259
lmo1312	LM5578_1451	LM5923_1404	LMOf2365_1329	LMOf6854_1353.1	LMOh7858_1399.1	LMHCC_1258
lmo1313	LM5578_1452	LM5923_1405	LMOf2365_1330	LMOf6854_1355	LMOh7858_1401	LMHCC_1257
lmo1314	LM5578_1453	LM5923_1406	LMOf2365_1331	LMOf6854_1356	LMOh7858_1402	LMHCC_1256
lmo1315	LM5578_1454	LM5923_1407	LMOf2365_1332	LMOf6854_1357	LMOh7858_1403	LMHCC_1255
lmo1316	LM5578_1455	LM5923_1408	LMOf2365_1333	LMOf6854_1358	LMOh7858_1404	LMHCC_1254
lmo1317	LM5578_1456	LM5923_1409	LMOf2365_1334	LMOf6854_1359	LMOh7858_1405	LMHCC_1253
lmo1318	LM5578_1457	LM5923_1410	LMOf2365_1335	LMOf6854_1360	LMOh7858_1406	LMHCC_1252
lmo1319	LM5578_1458	LM5923_1411	LMOf2365_1336	LMOf6854_1361	LMOh7858_1407	LMHCC_1251
lmo1320	LM5578_1459	LM5923_1412	LMOf2365_1337		LMOh7858_1408	LMHCC_1250
lmo1321	LM5578_1460	LM5923_1413	LMOf2365_1338		LMOh7858_1408.1	LMHCC_1249
lmo1322	LM5578_1461	LM5923_1414	LMOf2365_1339	LMOf6854_1365	LMOh7858_1408.2	LMHCC_1248
lmo1323	LM5578_1462	LM5923_1415	LMOf2365_1340	LMOf6854_1365.1	LMOh7858_1408.3	LMHCC_1247
lmo1324	LM5578_1463	LM5923_1416	LMOf2365_1341	LMOf6854_1367	LMOh7858_1412	LMHCC_1246
lmo1325	LM5578_1464	LM5923_1417	LMOf2365_1342	LMOf6854_1368		LMHCC_1245
lmo1326	LM5578_1465	LM5923_1418	LMOf2365_1343	LMOf6854_1368.1	LMOh7858_1413.1	LMHCC_1244
lmo1327	LM5578_1466	LM5923_1419	LMOf2365_1344	LMOf6854_1370	LMOh7858_1415	LMHCC_1243
lmo1328	LM5578_1467	LM5923_1420	LMOf2365_1345	LMOf6854_1371	LMOh7858_1416	LMHCC_1242
lmo1329	LM5578_1468	LM5923_1421	LMOf2365_1346	LMOf6854_1372	LMOh7858_1417	LMHCC_1241
lmo1330	LM5578_1469	LM5923_1422	LMOf2365_1347	LMOf6854_1373	LMOh7858_1418	LMHCC_1240
lmo1331	LM5578_1470	LM5923_1423	LMOf2365_1348	LMOf6854_1374	LMOh7858_1419	LMHCC_1239
lmo1332	LM5578_1471	LM5923_1424	LMOf2365_1349	LMOf6854_1374.1	LMOh7858_1419.1	LMHCC_1238
lmo1333	LM5578_1472	LM5923_1425	LMOf2365_1350	LMOf6854_1374.2	LMOh7858_1419.2	LMHCC_1237
lmo1334	LM5578_1473	LM5923_1426	LMOf2365_1351			LMHCC_1236
lmo1335	LM5578_1474	LM5923_1427	LMOf2365_1352
lmo1336	LM5578_1475	LM5923_1428	LMOf2365_1353	LMOf6854_1378	LMOh7858_1423	LMHCC_1235
lmo1337	LM5578_1476	LM5923_1429	LMOf2365_1354	LMOf6854_1379	LMOh7858_1424	LMHCC_1234
lmo1338	LM5578_1477	LM5923_1430	LMOf2365_1355	LMOf6854_1379.1	LMOh7858_1424.1	LMHCC_1233
lmo1339	LM5578_1478	LM5923_1431	LMOf2365_1356	LMOf6854_1381	LMOh7858_1426	LMHCC_1232
lmo1340	LM5578_1479	LM5923_1432	LMOf2365_1357	LMOf6854_1382	LMOh7858_1427	LMHCC_1231
lmo1341	LM5578_1480	LM5923_1433	LMOf2365_1358	LMOf6854_1382.1	LMOh7858_1427.1	LMHCC_1230
lmo1342	LM5578_1481	LM5923_1434		LMOf6854_1384		LMHCC_1229
lmo1342	LM5578_1481	LM5923_1434	LMOf2365_1359		LMOh7858_1429	LMHCC_1229
lmo1342	LM5578_1481	LM5923_1434	LMOf2365_1359	LMOf6854_1384	LMOh7858_1429	LMHCC_1229
lmo1343	LM5578_1482	LM5923_1435	LMOf2365_1360	LMOf6854_1385	LMOh7858_1430
lmo1344	LM5578_1483	LM5923_1436	LMOf2365_1361	LMOf6854_1386	LMOh7858_1431	LMHCC_1227
lmo1345	LM5578_1484	LM5923_1437	LMOf2365_1362			LMHCC_1226
lmo1346	LM5578_1485	LM5923_1438	LMOf2365_1363	LMOf6854_1387	LMOh7858_1433	LMHCC_1225
lmo1347	LM5578_1486	LM5923_1439	LMOf2365_1364	LMOf6854_1388	LMOh7858_1434	LMHCC_1224
lmo1348	LM5578_1487	LM5923_1440	LMOf2365_1365	LMOf6854_1389	LMOh7858_1435	LMHCC_1223
lmo1349	LM5578_1488	LM5923_1441	LMOf2365_1366	LMOf6854_1390	LMOh7858_1436	LMHCC_1222
lmo1350	LM5578_1489	LM5923_1442	LMOf2365_1367	LMOf6854_1391	LMOh7858_1437	LMHCC_1221
lmo1351	LM5578_1490	LM5923_1443	LMOf2365_1368	LMOf6854_1392	LMOh7858_1438	LMHCC_1220
lmo1352	LM5578_1491	LM5923_1444	LMOf2365_1369	LMOf6854_1392.1	LMOh7858_1438.1	LMHCC_1219
lmo1353	LM5578_1492	LM5923_1445	LMOf2365_1370	LMOf6854_1392.2	LMOh7858_1438.2	LMHCC_1218
lmo1354	LM5578_1493	LM5923_1446	LMOf2365_1371	LMOf6854_1395	LMOh7858_1441	LMHCC_1217
lmo1355	LM5578_1494	LM5923_1447	LMOf2365_1372	LMOf6854_1396	LMOh7858_1442	LMHCC_1216
lmo1356	LM5578_1495	LM5923_1448		LMOf6854_1397	LMOh7858_1443
lmo1356	LM5578_1495	LM5923_1448	LMOf2365_1373	LMOf6854_1397		LMHCC_1215
lmo1356	LM5578_1495	LM5923_1448	LMOf2365_1373	LMOf6854_1397	LMOh7858_1443	LMHCC_1215
lmo1357	LM5578_1496	LM5923_1449	LMOf2365_1374	LMOf6854_1398		LMHCC_1214
lmo1358	LM5578_1497	LM5923_1450	LMOf2365_1375	LMOf6854_1398.1	LMOh7858_1444.1	LMHCC_1213
lmo1359	LM5578_1498	LM5923_1451	LMOf2365_1376	LMOf6854_1400	LMOh7858_1446	LMHCC_1212
lmo1360	LM5578_1499	LM5923_1452	LMOf2365_1377	LMOf6854_1401	LMOh7858_1447	LMHCC_1211
lmo1361	LM5578_1500	LM5923_1453	LMOf2365_1378	LMOf6854_1402	LMOh7858_1448	LMHCC_1210
lmo1362	LM5578_1501	LM5923_1454	LMOf2365_1379	LMOf6854_1403	LMOh7858_1449	LMHCC_1209
lmo1363	LM5578_1502	LM5923_1455	LMOf2365_1380	LMOf6854_1404	LMOh7858_1450	LMHCC_1208
lmo1364	LM5578_1503	LM5923_1456	LMOf2365_1381	LMOf6854_1405	LMOh7858_1451	LMHCC_1207
lmo1365	LM5578_1504	LM5923_1457	LMOf2365_1382	LMOf6854_1406	LMOh7858_1452	LMHCC_1206
lmo1366	LM5578_1505	LM5923_1458	LMOf2365_1383	LMOf6854_1407	LMOh7858_1453	LMHCC_1205
lmo1367	LM5578_1506	LM5923_1459	LMOf2365_1384	LMOf6854_1408	LMOh7858_1454	LMHCC_1204
lmo1368	LM5578_1507	LM5923_1460	LMOf2365_1385	LMOf6854_1409	LMOh7858_1455	LMHCC_1203
lmo1369	LM5578_1508	LM5923_1461	LMOf2365_1386	LMOf6854_1410	LMOh7858_1456	LMHCC_1202
lmo1370	LM5578_1509	LM5923_1462	LMOf2365_1387	LMOf6854_1411	LMOh7858_1457	LMHCC_1201
lmo1371	LM5578_1511	LM5923_1463	LMOf2365_1388	LMOf6854_1412	LMOh7858_1458	LMHCC_1200
lmo1372	LM5578_1512	LM5923_1464	LMOf2365_1389	LMOf6854_1413	LMOh7858_1459	LMHCC_1199
lmo1373	LM5578_1513	LM5923_1465	LMOf2365_1390	LMOf6854_1414	LMOh7858_1459.1	LMHCC_1198
lmo1374	LM5578_1514	LM5923_1466	LMOf2365_1391	LMOf6854_1415		LMHCC_1197
lmo1375	LM5578_1516	LM5923_1468	LMOf2365_1393	LMOf6854_1417	LMOh7858_1466	LMHCC_1195
lmo1376	LM5578_1517	LM5923_1469	LMOf2365_1395	LMOf6854_1418	LMOh7858_1467	LMHCC_1194
lmo1377	LM5578_1518	LM5923_1470	LMOf2365_1396	LMOf6854_1419	LMOh7858_1469	LMHCC_1193
lmo1378	LM5578_1519	LM5923_1471	LMOf2365_1397	LMOf6854_1420	LMOh7858_1469.1	LMHCC_1192
lmo1379	LM5578_1520	LM5923_1472	LMOf2365_1398	LMOf6854_1421		LMHCC_1191
lmo1380	LM5578_1521	LM5923_1473	LMOf2365_1399	LMOf6854_1421.1	LMOh7858_1471.1	LMHCC_1190
lmo1381	LM5578_1522	LM5923_1474	LMOf2365_1400	LMOf6854_1423	LMOh7858_1473	LMHCC_1189
lmo1382	LM5578_1523	LM5923_1475	LMOf2365_1401	LMOf6854_1423.1	LMOh7858_1473.1	LMHCC_1188
lmo1383	LM5578_1524	LM5923_1476	LMOf2365_1402	LMOf6854_1425	LMOh7858_1473.2	LMHCC_1186
lmo1384	LM5578_1525	LM5923_1477	LMOf2365_1403	LMOf6854_1426	LMOh7858_1476	LMHCC_1185
lmo1385	LM5578_1526	LM5923_1478	LMOf2365_1404	LMOf6854_1427	LMOh7858_1477	LMHCC_1184
lmo1386	LM5578_1527	LM5923_1479	LMOf2365_1405	LMOf6854_1428	LMOh7858_1478	LMHCC_1183
lmo1387	LM5578_1528	LM5923_1480	LMOf2365_1406	LMOf6854_1429	LMOh7858_1479	LMHCC_1182
lmo1388	LM5578_1529	LM5923_1481	LMOf2365_1407	LMOf6854_1430		LMHCC_1181
lmo1389	LM5578_1530	LM5923_1482	LMOf2365_1408	LMOf6854_1431	LMOh7858_1482	LMHCC_1180
lmo1390	LM5578_1531	LM5923_1483	LMOf2365_1409	LMOf6854_1433	LMOh7858_1483	LMHCC_1179
lmo1391	LM5578_1532	LM5923_1484	LMOf2365_1410	LMOf6854_1434	LMOh7858_1484	LMHCC_1178
lmo1392	LM5578_1533	LM5923_1485	LMOf2365_1411		LMOh7858_1484.1	LMHCC_1177
lmo1393	LM5578_1534	LM5923_1486	LMOf2365_1412	LMOf6854_1436	LMOh7858_1486	LMHCC_1176
lmo1394	LM5578_1535	LM5923_1487	LMOf2365_1413	LMOf6854_1437	LMOh7858_1487	LMHCC_1175
lmo1395	LM5578_1536	LM5923_1488	LMOf2365_1414	LMOf6854_1437.1	LMOh7858_1487.1	LMHCC_1174
lmo1396	LM5578_1537	LM5923_1489	LMOf2365_1415	LMOf6854_1439	LMOh7858_1489	LMHCC_1173
lmo1397	LM5578_1538	LM5923_1490	LMOf2365_1416	LMOf6854_1439.1	LMOh7858_1490	LMHCC_1172
lmo1398	LM5578_1539	LM5923_1491	LMOf2365_1417		LMOh7858_1491	LMHCC_1171
lmo1399	LM5578_1540	LM5923_1492	LMOf2365_1418	LMOf6854_1442	LMOh7858_1492	LMHCC_1170
lmo1400	LM5578_1541	LM5923_1493	LMOf2365_1419	LMOf6854_1443	LMOh7858_1493	LMHCC_1169
lmo1401	LM5578_1542	LM5923_1494	LMOf2365_1420	LMOf6854_1443.1	LMOh7858_1493.1	LMHCC_1168
lmo1402	LM5578_1543	LM5923_1495	LMOf2365_1421	LMOf6854_1443.2	LMOh7858_1493.2	LMHCC_1167
lmo1403	LM5578_1544	LM5923_1496	LMOf2365_1422	LMOf6854_1446	LMOh7858_1497	LMHCC_1166
lmo1404	LM5578_1545	LM5923_1497	LMOf2365_1423	LMOf6854_1447		LMHCC_1165
lmo1405	LM5578_1546	LM5923_1498	LMOf2365_1424	LMOf6854_1448	LMOh7858_1500	LMHCC_1164
lmo1406	LM5578_1547	LM5923_1499	LMOf2365_1425	LMOf6854_1449	LMOh7858_1501	LMHCC_1163
lmo1407	LM5578_1548	LM5923_1500	LMOf2365_1426	LMOf6854_1450	LMOh7858_1502	LMHCC_1162
lmo1408	LM5578_1549	LM5923_1501	LMOf2365_1427	LMOf6854_1451	LMOh7858_1503	LMHCC_1161
lmo1409	LM5578_1550	LM5923_1502	LMOf2365_1428	LMOf6854_1452	LMOh7858_1504	LMHCC_1160
lmo1410	LM5578_1551	LM5923_1503		LMOf6854_1452.1		LMHCC_1159
lmo1411	LM5578_1552	LM5923_1504	LMOf2365_1430	LMOf6854_1454	LMOh7858_1506	LMHCC_1158
lmo1412	LM5578_1553	LM5923_1505	LMOf2365_1431	LMOf6854_1455	LMOh7858_1507	LMHCC_1157
lmo1413	LM5578_1554	LM5923_1506	LMOf2365_1432	LMOf6854_1456	LMOh7858_1508	LMHCC_1155
lmo1414	LM5578_1555	LM5923_1507	LMOf2365_1433	LMOf6854_1457	LMOh7858_1509	LMHCC_1154
lmo1415	LM5578_1556	LM5923_1508	LMOf2365_1434	LMOf6854_1458	LMOh7858_1510	LMHCC_1153
lmo1416	LM5578_1557	LM5923_1509	LMOf2365_1435	LMOf6854_1459	LMOh7858_1511	LMHCC_1152
lmo1417	LM5578_1558	LM5923_1510	LMOf2365_1436	LMOf6854_1460	LMOh7858_1512	LMHCC_1151
lmo1418	LM5578_1559	LM5923_1511	LMOf2365_1437	LMOf6854_1461	LMOh7858_1513	LMHCC_1150
lmo1419	LM5578_1560	LM5923_1512	LMOf2365_1438	LMOf6854_1462	LMOh7858_1514	LMHCC_1149
lmo1420	LM5578_1561	LM5923_1513	LMOf2365_1439	LMOf6854_1463	LMOh7858_1515	LMHCC_1148
lmo1421	LM5578_1562	LM5923_1514	LMOf2365_1440	LMOf6854_1464	LMOh7858_1516	LMHCC_1147
lmo1422	LM5578_1563	LM5923_1515	LMOf2365_1441	LMOf6854_1465	LMOh7858_1517	LMHCC_1146
lmo1423	LM5578_1564	LM5923_1516	LMOf2365_1442	LMOf6854_1465.1	LMOh7858_1517.1	LMHCC_1145
lmo1424	LM5578_1565	LM5923_1517	LMOf2365_1443	LMOf6854_1467	LMOh7858_1519	LMHCC_1144
lmo1425	LM5578_1566	LM5923_1518	LMOf2365_1444	LMOf6854_1468	LMOh7858_1520	LMHCC_1143
lmo1426	LM5578_1567	LM5923_1519	LMOf2365_1445	LMOf6854_1469	LMOh7858_1521	LMHCC_1142
lmo1427	LM5578_1568	LM5923_1520	LMOf2365_1446	LMOf6854_1470	LMOh7858_1522	LMHCC_1141
lmo1428	LM5578_1569	LM5923_1521	LMOf2365_1447	LMOf6854_1471	LMOh7858_1523	LMHCC_1140
lmo1429	LM5578_1570	LM5923_1522	LMOf2365_1448	LMOf6854_1472	LMOh7858_1524	LMHCC_1139
lmo1430	LM5578_1571	LM5923_1523	LMOf2365_1449	LMOf6854_1472.1	LMOh7858_1524.1	LMHCC_1138
lmo1431	LM5578_1572	LM5923_1524	LMOf2365_1450	LMOf6854_1474	LMOh7858_1526	LMHCC_1137
lmo1432	LM5578_1573	LM5923_1525	LMOf2365_1451	LMOf6854_1474.1	LMOh7858_1526.1	LMHCC_1136
lmo1433	LM5578_1574	LM5923_1526	LMOf2365_1452	LMOf6854_1476	LMOh7858_1528	LMHCC_1135
lmo1434	LM5578_1575	LM5923_1527	LMOf2365_1453	LMOf6854_1477	LMOh7858_1529	LMHCC_1134
lmo1435	LM5578_1576	LM5923_1528	LMOf2365_1454	LMOf6854_1478	LMOh7858_1530	LMHCC_1133
lmo1436	LM5578_1577	LM5923_1529	LMOf2365_1455	LMOf6854_1479	LMOh7858_1531	LMHCC_1132
lmo1437	LM5578_1578	LM5923_1530	LMOf2365_1456	LMOf6854_1480	LMOh7858_1532	LMHCC_1131
lmo1438	LM5578_1580	LM5923_1532	LMOf2365_1457	LMOf6854_1481	LMOh7858_1533	LMHCC_1130
lmo1439	LM5578_1581	LM5923_1533	LMOf2365_1458	LMOf6854_1482	LMOh7858_1534	LMHCC_1129
lmo1440	LM5578_1582	LM5923_1534	LMOf2365_1459	LMOf6854_1483	LMOh7858_1535	LMHCC_1128
lmo1441	LM5578_1583	LM5923_1535	LMOf2365_1460	LMOf6854_1484	LMOh7858_1536
lmo1442	LM5578_1584	LM5923_1536	LMOf2365_1461	LMOf6854_1485	LMOh7858_1537	LMHCC_1127
lmo1443	LM5578_1585	LM5923_1537	LMOf2365_1462	LMOf6854_1485.1	LMOh7858_1537.1	LMHCC_1126
lmo1444	LM5578_1586	LM5923_1538	LMOf2365_1463	LMOf6854_1487	LMOh7858_1539	LMHCC_1125
lmo1445	LM5578_1587	LM5923_1539	LMOf2365_1464	LMOf6854_1488	LMOh7858_1540	LMHCC_1124
lmo1446	LM5578_1588	LM5923_1540	LMOf2365_1465	LMOf6854_1489	LMOh7858_1541	LMHCC_1123
lmo1447	LM5578_1589	LM5923_1541	LMOf2365_1466	LMOf6854_1490	LMOh7858_1542	LMHCC_1122
lmo1448	LM5578_1590	LM5923_1542	LMOf2365_1467	LMOf6854_1491	LMOh7858_1543	LMHCC_1121
lmo1449	LM5578_1591	LM5923_1543	LMOf2365_1468	LMOf6854_1492	LMOh7858_1544	LMHCC_1120
lmo1450	LM5578_1592	LM5923_1544	LMOf2365_1469	LMOf6854_1493	LMOh7858_1545	LMHCC_1119
lmo1451	LM5578_1593	LM5923_1545	LMOf2365_1470	LMOf6854_1494	LMOh7858_1546
lmo1452	LM5578_1594	LM5923_1546	LMOf2365_1471	LMOf6854_1494.1	LMOh7858_1546.1	LMHCC_1118
lmo1453	LM5578_1595	LM5923_1547	LMOf2365_1472	LMOf6854_1494.2		LMHCC_1117
lmo1454	LM5578_1596	LM5923_1548	LMOf2365_1473	LMOf6854_1497	LMOh7858_1549	LMHCC_1116
lmo1455	LM5578_1597	LM5923_1549	LMOf2365_1474	LMOf6854_1498		LMHCC_1115
lmo1456	LM5578_1598	LM5923_1550	LMOf2365_1475	LMOf6854_1498.1	LMOh7858_1551.1	LMHCC_1114
lmo1457	LM5578_1599	LM5923_1551	LMOf2365_1476	LMOf6854_1498.2	LMOh7858_1551.2	LMHCC_1113
lmo1458	LM5578_1600	LM5923_1552	LMOf2365_1477	LMOf6854_1501	LMOh7858_1554	LMHCC_1112
lmo1459	LM5578_1601	LM5923_1553	LMOf2365_1478	LMOf6854_1502	LMOh7858_1555	LMHCC_1111
lmo1460	LM5578_1602	LM5923_1554	LMOf2365_1479	LMOf6854_1503	LMOh7858_1556	LMHCC_1110
lmo1461	LM5578_1603	LM5923_1555	LMOf2365_1480	LMOf6854_1503.1
lmo1462	LM5578_1604	LM5923_1556	LMOf2365_1481	LMOf6854_1505	LMOh7858_1558	LMHCC_1108
lmo1463	LM5578_1605	LM5923_1557	LMOf2365_1482	LMOf6854_1506	LMOh7858_1559	LMHCC_1107
lmo1464	LM5578_1606	LM5923_1558	LMOf2365_1483	LMOf6854_1507	LMOh7858_1560	LMHCC_1106
lmo1465	LM5578_1607	LM5923_1559	LMOf2365_1484	LMOf6854_1507.1	LMOh7858_1560.1	LMHCC_1105
lmo1466	LM5578_1608	LM5923_1560	LMOf2365_1485	LMOf6854_1509	LMOh7858_1562	LMHCC_1104
lmo1467	LM5578_1609	LM5923_1561	LMOf2365_1486	LMOf6854_1510	LMOh7858_1563	LMHCC_1103
lmo1468	LM5578_1610	LM5923_1562	LMOf2365_1487	LMOf6854_1512	LMOh7858_1565	LMHCC_1102
lmo1469	LM5578_1611	LM5923_1563	LMOf2365_1488	LMOf6854_1513	LMOh7858_1566	LMHCC_1101
lmo1470	LM5578_1612	LM5923_1564	LMOf2365_1489	LMOf6854_1513.1	LMOh7858_1566.1	LMHCC_1100
lmo1471	LM5578_1613	LM5923_1565	LMOf2365_1490	LMOf6854_1515	LMOh7858_1568	LMHCC_1099
lmo1472	LM5578_1614	LM5923_1566	LMOf2365_1491	LMOf6854_1516	LMOh7858_1569	LMHCC_1098
lmo1473	LM5578_1615	LM5923_1567	LMOf2365_1492	LMOf6854_1517	LMOh7858_1570	LMHCC_1097
lmo1474	LM5578_1616	LM5923_1568	LMOf2365_1493	LMOf6854_1519	LMOh7858_1572	LMHCC_1096
lmo1475	LM5578_1617	LM5923_1569	LMOf2365_1494	LMOf6854_1520	LMOh7858_1573	LMHCC_1095
lmo1476	LM5578_1618	LM5923_1570	LMOf2365_1495	LMOf6854_1521	LMOh7858_1574	LMHCC_1094
lmo1477	LM5578_1619	LM5923_1571	LMOf2365_1496	LMOf6854_1521.1	LMOh7858_1574.1	LMHCC_1093
lmo1478	LM5578_1620	LM5923_1572	LMOf2365_1497	LMOf6854_1523	LMOh7858_1576	LMHCC_1092
lmo1479	LM5578_1621	LM5923_1573	LMOf2365_1498	LMOf6854_1524	LMOh7858_1577	LMHCC_1091
lmo1480	LM5578_1622	LM5923_1574	LMOf2365_1499	LMOf6854_1525	LMOh7858_1578	LMHCC_1090
lmo1481	LM5578_1623	LM5923_1575	LMOf2365_1500	LMOf6854_1525.1	LMOh7858_1578.1	LMHCC_1089
lmo1482	LM5578_1624	LM5923_1576	LMOf2365_1501	LMOf6854_1527	LMOh7858_1580	LMHCC_1088
lmo1483	LM5578_1625	LM5923_1577	LMOf2365_1502	LMOf6854_1528	LMOh7858_1581	LMHCC_1087
lmo1484	LM5578_1626	LM5923_1578	LMOf2365_1503	LMOf6854_1529	LMOh7858_1582	LMHCC_1086
lmo1485	LM5578_1627	LM5923_1579	LMOf2365_1504	LMOf6854_1529.1	LMOh7858_1582.1	LMHCC_1085
lmo1486	LM5578_1628	LM5923_1580	LMOf2365_1505	LMOf6854_1531	LMOh7858_1584	LMHCC_1084
lmo1487	LM5578_1629	LM5923_1581	LMOf2365_1506	LMOf6854_1531.1	LMOh7858_1584.1	LMHCC_1083
lmo1488	LM5578_1630	LM5923_1582	LMOf2365_1507	LMOf6854_1533	LMOh7858_1586	LMHCC_1082
lmo1489	LM5578_1631	LM5923_1583	LMOf2365_1508	LMOf6854_1533.1	LMOh7858_1586.1	LMHCC_1081
lmo1490	LM5578_1632	LM5923_1584	LMOf2365_1509	LMOf6854_1535	LMOh7858_1588	LMHCC_1080
lmo1491	LM5578_1633	LM5923_1585	LMOf2365_1510	LMOf6854_1536	LMOh7858_1589	LMHCC_1079
lmo1492	LM5578_1634	LM5923_1586	LMOf2365_1511	LMOf6854_1536.1	LMOh7858_1589.1	LMHCC_1078
lmo1493	LM5578_1635	LM5923_1587	LMOf2365_1512		LMOh7858_1591	LMHCC_1077
lmo1494	LM5578_1638	LM5923_1590	LMOf2365_1513	LMOf6854_1539	LMOh7858_1592	LMHCC_1076
lmo1495	LM5578_1639	LM5923_1591	LMOf2365_1514	LMOf6854_1539.1	LMOh7858_1592.1	LMHCC_1075
lmo1496	LM5578_1640	LM5923_1592	LMOf2365_1515	LMOf6854_1541	LMOh7858_1594	LMHCC_1074
lmo1497	LM5578_1642	LM5923_1594	LMOf2365_1516	LMOf6854_1543	LMOh7858_1596	LMHCC_1073
lmo1498	LM5578_1643	LM5923_1595	LMOf2365_1517	LMOf6854_1544	LMOh7858_1597	LMHCC_1071
lmo1499	LM5578_1644	LM5923_1596	LMOf2365_1518	LMOf6854_1544.1	LMOh7858_1597.1	LMHCC_1070
lmo1500	LM5578_1645	LM5923_1597	LMOf2365_1519	LMOf6854_1546	LMOh7858_1599	LMHCC_1069
lmo1501	LM5578_1646	LM5923_1598	LMOf2365_1520	LMOf6854_1546.1	LMOh7858_1599.1	LMHCC_1068
lmo1502	LM5578_1647	LM5923_1599	LMOf2365_1521	LMOf6854_1546.2	LMOh7858_1599.2	LMHCC_1067
lmo1503	LM5578_1648	LM5923_1600	LMOf2365_1522	LMOf6854_1546.3	LMOh7858_1599.3	LMHCC_1066
lmo1504	LM5578_1649	LM5923_1601	LMOf2365_1523	LMOf6854_1550	LMOh7858_1603	LMHCC_1065
lmo1505	LM5578_1650	LM5923_1602	LMOf2365_1524	LMOf6854_1551	LMOh7858_1604	LMHCC_1064
lmo1506	LM5578_1651	LM5923_1603	LMOf2365_1525	LMOf6854_1552	LMOh7858_1605	LMHCC_1063
lmo1507	LM5578_1652	LM5923_1604	LMOf2365_1526	LMOf6854_1553	LMOh7858_1606	LMHCC_1062
lmo1508	LM5578_1653	LM5923_1605	LMOf2365_1527	LMOf6854_1554	LMOh7858_1607	LMHCC_1061
lmo1509	LM5578_1654	LM5923_1606	LMOf2365_1528	LMOf6854_1555	LMOh7858_1608	LMHCC_1060
lmo1510	LM5578_1655	LM5923_1607	LMOf2365_1529	LMOf6854_1556	LMOh7858_1609	LMHCC_1059
lmo1511	LM5578_1656	LM5923_1608	LMOf2365_1530	LMOf6854_1556.1	LMOh7858_1609.1	LMHCC_1058
lmo1512	LM5578_1657	LM5923_1609	LMOf2365_1531	LMOf6854_1558	LMOh7858_1611	LMHCC_1057
lmo1513	LM5578_1658	LM5923_1610	LMOf2365_1532	LMOf6854_1559	LMOh7858_1612	LMHCC_1056
lmo1514	LM5578_1659	LM5923_1611	LMOf2365_1533	LMOf6854_1560	LMOh7858_1613	LMHCC_1055
lmo1515	LM5578_1660	LM5923_1612	LMOf2365_1534	LMOf6854_1561	LMOh7858_1614	LMHCC_1054
lmo1516	LM5578_1661	LM5923_1613	LMOf2365_1535	LMOf6854_1563	LMOh7858_1615	LMHCC_1053
lmo1517	LM5578_1662	LM5923_1614	LMOf2365_1536	LMOf6854_1564	LMOh7858_1616	LMHCC_1052
lmo1518	LM5578_1663	LM5923_1615	LMOf2365_1537	LMOf6854_1564.1	LMOh7858_1616.1	LMHCC_1051
lmo1519	LM5578_1664	LM5923_1616	LMOf2365_1538	LMOf6854_1566		LMHCC_1050
lmo1520	LM5578_1665	LM5923_1617	LMOf2365_1539	LMOf6854_1567	LMOh7858_1620	LMHCC_1049
lmo1521	LM5578_1666	LM5923_1618	LMOf2365_1540	LMOf6854_1568		LMHCC_1048
lmo1522	LM5578_1667	LM5923_1619	LMOf2365_1541	LMOf6854_1569	LMOh7858_1622	LMHCC_1047
lmo1523	LM5578_1668	LM5923_1620	LMOf2365_1542	LMOf6854_1570	LMOh7858_1623	LMHCC_1046
lmo1524	LM5578_1669	LM5923_1621	LMOf2365_1543	LMOf6854_1571	LMOh7858_1624	LMHCC_1045
lmo1525	LM5578_1670	LM5923_1622	LMOf2365_1544	LMOf6854_1572	LMOh7858_1625	LMHCC_1044
lmo1526	LM5578_1671	LM5923_1623	LMOf2365_1545	LMOf6854_1572.1	LMOh7858_1625.1	LMHCC_1043
lmo1527	LM5578_1672	LM5923_1624	LMOf2365_1546	LMOf6854_1574	LMOh7858_1628	LMHCC_1042
lmo1528	LM5578_1673	LM5923_1625	LMOf2365_1547	LMOf6854_1574.1	LMOh7858_1628.1	LMHCC_1041
lmo1529	LM5578_1674	LM5923_1626	LMOf2365_1548	LMOf6854_1576	LMOh7858_1630	LMHCC_1040
lmo1530	LM5578_1675	LM5923_1627	LMOf2365_1549	LMOf6854_1577	LMOh7858_1631	LMHCC_1039
lmo1531	LM5578_1676	LM5923_1628	LMOf2365_1550	LMOf6854_1578	LMOh7858_1631.1	LMHCC_1038
lmo1532	LM5578_1677	LM5923_1629	LMOf2365_1551	LMOf6854_1579	LMOh7858_1631.2	LMHCC_1037
lmo1533	LM5578_1678	LM5923_1630	LMOf2365_1552	LMOf6854_1580	LMOh7858_1636	LMHCC_1036
lmo1534	LM5578_1679	LM5923_1631	LMOf2365_1553	LMOf6854_1582	LMOh7858_1637	LMHCC_1035
lmo1535	LM5578_1680	LM5923_1632	LMOf2365_1554	LMOf6854_1582.1	LMOh7858_1637.1	LMHCC_1034
lmo1536	LM5578_1681	LM5923_1633	LMOf2365_1555		LMOh7858_1639	LMHCC_1033
lmo1537	LM5578_1682	LM5923_1634	LMOf2365_1556	LMOf6854_1586	LMOh7858_1640	LMHCC_1032
lmo1538	LM5578_1683	LM5923_1635	LMOf2365_1557	LMOf6854_1588	LMOh7858_1641	LMHCC_1031
lmo1539	LM5578_1684	LM5923_1636	LMOf2365_1558	LMOf6854_1588.1	LMOh7858_1642	LMHCC_1030
lmo1540	LM5578_1685	LM5923_1637	LMOf2365_1559	LMOf6854_1588.2	LMOh7858_1643	LMHCC_1029
lmo1541	LM5578_1686	LM5923_1638	LMOf2365_1560		LMOh7858_1643.1	LMHCC_1028
lmo1542	LM5578_1687	LM5923_1639	LMOf2365_1561	LMOf6854_1588.3	LMOh7858_1645	LMHCC_1027
lmo1543	LM5578_1688	LM5923_1640	LMOf2365_1562		LMOh7858_1646	LMHCC_1026
lmo1544	LM5578_1689	LM5923_1641	LMOf2365_1563	LMOf6854_1593	LMOh7858_1648	LMHCC_1025
lmo1545	LM5578_1690	LM5923_1642	LMOf2365_1564	LMOf6854_1594	LMOh7858_1649	LMHCC_1024
lmo1546	LM5578_1691	LM5923_1643	LMOf2365_1565	LMOf6854_1595	LMOh7858_1650	LMHCC_1023
lmo1547	LM5578_1692	LM5923_1644	LMOf2365_1566	LMOf6854_1596	LMOh7858_1651	LMHCC_1022
lmo1548	LM5578_1693	LM5923_1645	LMOf2365_1567	LMOf6854_1597	LMOh7858_1652	LMHCC_1021
lmo1549	LM5578_1694	LM5923_1646	LMOf2365_1569	LMOf6854_1599	LMOh7858_1653	LMHCC_1020
lmo1550	LM5578_1695	LM5923_1647		LMOf6854_1600		LMHCC_1019
lmo1550	LM5578_1695	LM5923_1647	LMOf2365_1570	LMOf6854_1600	LMOh7858_1654
lmo1550	LM5578_1695	LM5923_1647	LMOf2365_1570	LMOf6854_1600	LMOh7858_1654	LMHCC_1019
lmo1551	LM5578_1697	LM5923_1649	LMOf2365_1572	LMOf6854_1602	LMOh7858_1656	LMHCC_1018
lmo1552	LM5578_1698	LM5923_1650	LMOf2365_1573	LMOf6854_1603	LMOh7858_1657	LMHCC_1017
lmo1553	LM5578_1699	LM5923_1651	LMOf2365_1574	LMOf6854_1604	LMOh7858_1658	LMHCC_1016
lmo1554	LM5578_1700	LM5923_1652	LMOf2365_1575	LMOf6854_1605	LMOh7858_1659	LMHCC_1015
lmo1555	LM5578_1701	LM5923_1653		LMOf6854_1606		LMHCC_1014
lmo1555	LM5578_1701	LM5923_1653	LMOf2365_1576	LMOf6854_1606	LMOh7858_1660
lmo1555	LM5578_1701	LM5923_1653	LMOf2365_1576	LMOf6854_1606	LMOh7858_1660	LMHCC_1014
lmo1556	LM5578_1702	LM5923_1654	LMOf2365_1577	LMOf6854_1607	LMOh7858_1661	LMHCC_1013
lmo1557	LM5578_1703	LM5923_1655	LMOf2365_1578	LMOf6854_1608	LMOh7858_1663	LMHCC_1012
lmo1558	LM5578_1704	LM5923_1656	LMOf2365_1579	LMOf6854_1609	LMOh7858_1664	LMHCC_1011
lmo1559	LM5578_1705	LM5923_1657	LMOf2365_1580	LMOf6854_1610	LMOh7858_1665	LMHCC_1010
lmo1560	LM5578_1706	LM5923_1658	LMOf2365_1582	LMOf6854_1611	LMOh7858_1666	LMHCC_1009
lmo1561	LM5578_1707	LM5923_1659	LMOf2365_1583	LMOf6854_1612	LMOh7858_1667	LMHCC_1008
lmo1562	LM5578_1708	LM5923_1660	LMOf2365_1584	LMOf6854_1613		LMHCC_1007
lmo1563	LM5578_1709	LM5923_1661	LMOf2365_1585	LMOf6854_1614	LMOh7858_1669	LMHCC_1006
lmo1564	LM5578_1710	LM5923_1662	LMOf2365_1586	LMOf6854_1615	LMOh7858_1670	LMHCC_1005
lmo1565	LM5578_1711	LM5923_1663	LMOf2365_1587	LMOf6854_1616	LMOh7858_1671	LMHCC_1004
lmo1566	LM5578_1712	LM5923_1664	LMOf2365_1588	LMOf6854_1617	LMOh7858_1672	LMHCC_1003
lmo1567	LM5578_1713	LM5923_1665	LMOf2365_1589	LMOf6854_1618	LMOh7858_1673	LMHCC_1002
lmo1568	LM5578_1714	LM5923_1666	LMOf2365_1590	LMOf6854_1619	LMOh7858_1674	LMHCC_1001
lmo1569	LM5578_1715	LM5923_1667	LMOf2365_1591	LMOf6854_1619.1	LMOh7858_1674.1	LMHCC_1000
lmo1570	LM5578_1716	LM5923_1668	LMOf2365_1592	LMOf6854_1621	LMOh7858_1676	LMHCC_0999
lmo1571	LM5578_1717	LM5923_1669	LMOf2365_1593	LMOf6854_1622	LMOh7858_1676.1	LMHCC_0998
lmo1572	LM5578_1718	LM5923_1670	LMOf2365_1594	LMOf6854_1624		LMHCC_0996
lmo1573	LM5578_1719	LM5923_1671	LMOf2365_1595	LMOf6854_1625	LMOh7858_1680	LMHCC_0995
lmo1574	LM5578_1720	LM5923_1672	LMOf2365_1596	LMOf6854_1626	LMOh7858_1681	LMHCC_0994
lmo1575	LM5578_1721	LM5923_1673	LMOf2365_1597	LMOf6854_1627	LMOh7858_1682	LMHCC_0993
lmo1576	LM5578_1722	LM5923_1674	LMOf2365_1598	LMOf6854_1628	LMOh7858_1684	LMHCC_0992
lmo1577	LM5578_1723	LM5923_1675	LMOf2365_1599	LMOf6854_1629	LMOh7858_1686	LMHCC_0991
lmo1578	LM5578_1724	LM5923_1676	LMOf2365_1600	LMOf6854_1630	LMOh7858_1687	LMHCC_0990
lmo1579	LM5578_1725	LM5923_1677	LMOf2365_1601	LMOf6854_1631	LMOh7858_1688	LMHCC_0989
lmo1580	LM5578_1726	LM5923_1678	LMOf2365_1602	LMOf6854_1632	LMOh7858_1689	LMHCC_0988
lmo1581	LM5578_1727	LM5923_1679	LMOf2365_1603	LMOf6854_1633	LMOh7858_1690	LMHCC_0987
lmo1582	LM5578_1728	LM5923_1680	LMOf2365_1604	LMOf6854_1634	LMOh7858_1691	LMHCC_0986
lmo1583	LM5578_1730	LM5923_1682	LMOf2365_1605	LMOf6854_1635	LMOh7858_1692	LMHCC_0979
lmo1584	LM5578_1731	LM5923_1683	LMOf2365_1606	LMOf6854_1635.1	LMOh7858_1692.1	LMHCC_0978
lmo1585	LM5578_1732	LM5923_1684	LMOf2365_1607	LMOf6854_1637	LMOh7858_1694	LMHCC_0977
lmo1586	LM5578_1733	LM5923_1685	LMOf2365_1608	LMOf6854_1638	LMOh7858_1695	LMHCC_0976
lmo1587	LM5578_1734	LM5923_1686	LMOf2365_1609	LMOf6854_1639	LMOh7858_1696	LMHCC_0975
lmo1588	LM5578_1735	LM5923_1687	LMOf2365_1610	LMOf6854_1640	LMOh7858_1697	LMHCC_0974
lmo1589	LM5578_1736	LM5923_1688	LMOf2365_1611	LMOf6854_1641	LMOh7858_1698	LMHCC_0973
lmo1590	LM5578_1737	LM5923_1689	LMOf2365_1612	LMOf6854_1642	LMOh7858_1699	LMHCC_0972
lmo1591	LM5578_1738	LM5923_1690	LMOf2365_1613	LMOf6854_1643	LMOh7858_1700	LMHCC_0971
lmo1592	LM5578_1739	LM5923_1691	LMOf2365_1614	LMOf6854_1644	LMOh7858_1701	LMHCC_0970
lmo1593	LM5578_1740	LM5923_1692	LMOf2365_1615	LMOf6854_1645	LMOh7858_1702	LMHCC_0969
lmo1594	LM5578_1741	LM5923_1693	LMOf2365_1616	LMOf6854_1646	LMOh7858_1704	LMHCC_0968
lmo1595	LM5578_1742	LM5923_1694	LMOf2365_1617	LMOf6854_1647	LMOh7858_1705	LMHCC_0967
lmo1596	LM5578_1743	LM5923_1695	LMOf2365_1618	LMOf6854_1648	LMOh7858_1706	LMHCC_0966
lmo1597	LM5578_1744	LM5923_1696		LMOf6854_1648.1
lmo1598	LM5578_1745	LM5923_1697	LMOf2365_1619	LMOf6854_1648.2	LMOh7858_1707	LMHCC_0965
lmo1599	LM5578_1746	LM5923_1698	LMOf2365_1620	LMOf6854_1648.3	LMOh7858_1707.1	LMHCC_0964
lmo1600	LM5578_1747	LM5923_1699	LMOf2365_1621	LMOf6854_1653	LMOh7858_1707.2	LMHCC_0963
lmo1601	LM5578_1748	LM5923_1700	LMOf2365_1622	LMOf6854_1653.1	LMOh7858_1707.3	LMHCC_0962
lmo1602	LM5578_1749	LM5923_1701	LMOf2365_1623	LMOf6854_1653.2	LMOh7858_1707.4	LMHCC_0961
lmo1603	LM5578_1750	LM5923_1702	LMOf2365_1624	LMOf6854_1656	LMOh7858_1714	LMHCC_0960
lmo1604	LM5578_1751	LM5923_1703	LMOf2365_1625	LMOf6854_1657	LMOh7858_1715	LMHCC_0959
lmo1605	LM5578_1752	LM5923_1704	LMOf2365_1627	LMOf6854_1658	LMOh7858_1716	LMHCC_0958
lmo1606	LM5578_1753	LM5923_1705	LMOf2365_1628	LMOf6854_1659	LMOh7858_1717	LMHCC_0957
lmo1607	LM5578_1754	LM5923_1706	LMOf2365_1629	LMOf6854_1660	LMOh7858_1718	LMHCC_0956
lmo1608	LM5578_1755	LM5923_1707	LMOf2365_1630	LMOf6854_1660.1	LMOh7858_1718.1	LMHCC_0955
lmo1609	LM5578_1756	LM5923_1708	LMOf2365_1631	LMOf6854_1662	LMOh7858_1718.2	LMHCC_0954
lmo1610	LM5578_1757	LM5923_1709		LMOf6854_1662.1
lmo1611	LM5578_1758	LM5923_1710	LMOf2365_1633	LMOf6854_1664	LMOh7858_1723	LMHCC_0952
lmo1612	LM5578_1759	LM5923_1711	LMOf2365_1634	LMOf6854_1664.1		LMHCC_0951
lmo1613	LM5578_1760	LM5923_1712	LMOf2365_1635	LMOf6854_1664.2	LMOh7858_1723.2	LMHCC_0950
lmo1614	LM5578_1761	LM5923_1713	LMOf2365_1636	LMOf6854_1667	LMOh7858_1726	LMHCC_0949
lmo1615	LM5578_1762	LM5923_1714	LMOf2365_1637	LMOf6854_1668	LMOh7858_1727	LMHCC_0948
lmo1616	LM5578_1763	LM5923_1715	LMOf2365_1638	LMOf6854_1669	LMOh7858_1728	LMHCC_0947
lmo1617	LM5578_1764	LM5923_1716		LMOf6854_1670	LMOh7858_1729	LMHCC_0946
lmo1618	LM5578_1765	LM5923_1717	LMOf2365_1640	LMOf6854_1671	LMOh7858_1730	LMHCC_0945
lmo1619	LM5578_1766	LM5923_1718	LMOf2365_1641	LMOf6854_1672	LMOh7858_1731	LMHCC_0944
lmo1620	LM5578_1767	LM5923_1719	LMOf2365_1642	LMOf6854_1673	LMOh7858_1732	LMHCC_0943
lmo1621	LM5578_1768	LM5923_1720	LMOf2365_1643	LMOf6854_1675	LMOh7858_1733	LMHCC_0942
lmo1622	LM5578_1769	LM5923_1721	LMOf2365_1644	LMOf6854_1675.1	LMOh7858_1733.1	LMHCC_0941
lmo1623	LM5578_1770	LM5923_1722	LMOf2365_1645	LMOf6854_1675.2	LMOh7858_1735	LMHCC_0940
lmo1624	LM5578_1771	LM5923_1723	LMOf2365_1646	LMOf6854_1678	LMOh7858_1736	LMHCC_0939
lmo1625	LM5578_1772	LM5923_1724	LMOf2365_1647			LMHCC_0937
lmo1626	LM5578_1773	LM5923_1725	LMOf2365_1648	LMOf6854_1679.2	LMOh7858_1739.1	LMHCC_0936
lmo1627	LM5578_1774	LM5923_1726	LMOf2365_1649			LMHCC_0935
lmo1628	LM5578_1775	LM5923_1727	LMOf2365_1650	LMOf6854_1683	LMOh7858_1742	LMHCC_0934
lmo1629	LM5578_1776	LM5923_1728	LMOf2365_1651	LMOf6854_1684	LMOh7858_1744	LMHCC_0933
lmo1630	LM5578_1777	LM5923_1729	LMOf2365_1652		LMOh7858_1746	LMHCC_0932
lmo1631	LM5578_1778	LM5923_1730	LMOf2365_1653	LMOf6854_1686	LMOh7858_1747	LMHCC_0931
lmo1632	LM5578_1779	LM5923_1731	LMOf2365_1654	LMOf6854_1687	LMOh7858_1748	LMHCC_0930
lmo1633	LM5578_1780	LM5923_1732	LMOf2365_1655	LMOf6854_1688	LMOh7858_1748.1	LMHCC_0929
lmo1634	LM5578_1781	LM5923_1733	LMOf2365_1656		LMOh7858_1751	LMHCC_0928
lmo1635	LM5578_1782	LM5923_1734	LMOf2365_1657	LMOf6854_1688.3	LMOh7858_1751.1	LMHCC_0927
lmo1636	LM5578_1783	LM5923_1735	LMOf2365_1658	LMOf6854_1692	LMOh7858_1753	LMHCC_0926
lmo1637	LM5578_1784	LM5923_1736	LMOf2365_1659	LMOf6854_1693	LMOh7858_1754	LMHCC_0925
lmo1638	LM5578_1785	LM5923_1737	LMOf2365_1660	LMOf6854_1693.1	LMOh7858_1754.1	LMHCC_0924
lmo1639	LM5578_1786	LM5923_1738	LMOf2365_1661	LMOf6854_1696	LMOh7858_1754.2	LMHCC_0923
lmo1640	LM5578_1787	LM5923_1739			LMOh7858_1754.3
lmo1641	LM5578_1788	LM5923_1740	LMOf2365_1662	LMOf6854_1697	LMOh7858_1757	LMHCC_0922
lmo1642	LM5578_1789	LM5923_1741	LMOf2365_1663	LMOf6854_1698	LMOh7858_1758	LMHCC_0921
lmo1643	LM5578_1790	LM5923_1742	LMOf2365_1664		LMOh7858_1758.1	LMHCC_0920
lmo1644	LM5578_1791	LM5923_1743	LMOf2365_1665	LMOf6854_1701	LMOh7858_1760	LMHCC_0919
lmo1645	LM5578_1792	LM5923_1744	LMOf2365_1666	LMOf6854_1702	LMOh7858_1761	LMHCC_0918
lmo1646	LM5578_1793	LM5923_1745	LMOf2365_1667	LMOf6854_1703	LMOh7858_1762	LMHCC_0917
lmo1647	LM5578_1794	LM5923_1746	LMOf2365_1668	LMOf6854_1704	LMOh7858_1763	LMHCC_0916
lmo1648	LM5578_1795	LM5923_1747
lmo1649	LM5578_1796	LM5923_1748	LMOf2365_1669	LMOf6854_1705	LMOh7858_1764	LMHCC_0915
lmo1650	LM5578_1797	LM5923_1749	LMOf2365_1670	LMOf6854_1705.1	LMOh7858_1764.1	LMHCC_0914
lmo1651	LM5578_1798	LM5923_1750	LMOf2365_1671	LMOf6854_1707	LMOh7858_1766	LMHCC_0913
lmo1652	LM5578_1799	LM5923_1751	LMOf2365_1672	LMOf6854_1708	LMOh7858_1767	LMHCC_0912
lmo1653	LM5578_1800	LM5923_1752	LMOf2365_1673	LMOf6854_1708.1	LMOh7858_1767.1	LMHCC_0911
lmo1654	LM5578_1801	LM5923_1753	LMOf2365_1674	LMOf6854_1708.2	LMOh7858_1767.2	LMHCC_0910
lmo1655	LM5578_1802	LM5923_1754	LMOf2365_1676		LMOh7858_1771
lmo1656	LM5578_1803	LM5923_1755	LMOf2365_1677		LMOh7858_1772
lmo1657	LM5578_1804	LM5923_1756	LMOf2365_1678		LMOh7858_1773	LMHCC_0908
lmo1658	LM5578_1805	LM5923_1757	LMOf2365_1679	LMOf6854_1714	LMOh7858_1774	LMHCC_0907
lmo1659
lmo1660	LM5578_1807	LM5923_1759	LMOf2365_1684	LMOf6854_1716	LMOh7858_1779	LMHCC_0905
lmo1661	LM5578_1808	LM5923_1760	LMOf2365_1685	LMOf6854_1716.1	LMOh7858_1779.1	LMHCC_0904
lmo1662	LM5578_1809	LM5923_1761	LMOf2365_1686	LMOf6854_1716.2	LMOh7858_1779.2	LMHCC_0903
lmo1663	LM5578_1810	LM5923_1762	LMOf2365_1687	LMOf6854_1719	LMOh7858_1782	LMHCC_0902
lmo1664	LM5578_1811	LM5923_1763	LMOf2365_1688	LMOf6854_1719.1	LMOh7858_1783	LMHCC_0901
lmo1665	LM5578_1812	LM5923_1764	LMOf2365_1689	LMOf6854_1719.2	LMOh7858_1783.1	LMHCC_0900
lmo1666	LM5578_1813	LM5923_1765	LMOf2365_1690	LMOf6854_1719.3
lmo1667	LM5578_1814	LM5923_1766	LMOf2365_1691	LMOf6854_1723	LMOh7858_1787	LMHCC_0899
lmo1668	LM5578_1815	LM5923_1767	LMOf2365_1692	LMOf6854_1723.1	LMOh7858_1787.1	LMHCC_0898
lmo1669	LM5578_1816	LM5923_1768	LMOf2365_1693	LMOf6854_1725	LMOh7858_1789	LMHCC_0897
lmo1670	LM5578_1817	LM5923_1769	LMOf2365_1694	LMOf6854_1725.1	LMOh7858_1789.1	LMHCC_0896
lmo1671	LM5578_1818	LM5923_1770	LMOf2365_1695	LMOf6854_1727		LMHCC_0895
lmo1672	LM5578_1819	LM5923_1771	LMOf2365_1696	LMOf6854_1728	LMOh7858_1794	LMHCC_0894
lmo1673	LM5578_1820	LM5923_1772	LMOf2365_1697	LMOf6854_1729	LMOh7858_1795	LMHCC_0893
lmo1674	LM5578_1821	LM5923_1773	LMOf2365_1698	LMOf6854_1730	LMOh7858_1796
lmo1674	LM5578_1821	LM5923_1773	LMOf2365_1698	LMOf6854_1730	LMOh7858_1796	LMHCC_0892
lmo1675	LM5578_1822	LM5923_1774	LMOf2365_1699	LMOf6854_1731	LMOh7858_1797	LMHCC_0891
lmo1676	LM5578_1823	LM5923_1775	LMOf2365_1700	LMOf6854_1732	LMOh7858_1798	LMHCC_0890
lmo1677	LM5578_1824	LM5923_1776	LMOf2365_1701	LMOf6854_1733	LMOh7858_1799	LMHCC_0889
lmo1678	LM5578_1825	LM5923_1777	LMOf2365_1702	LMOf6854_1734	LMOh7858_1800	LMHCC_0888
lmo1679	LM5578_1826	LM5923_1778	LMOf2365_1703	LMOf6854_1735	LMOh7858_1801	LMHCC_0887
lmo1680	LM5578_1827	LM5923_1779	LMOf2365_1704	LMOf6854_1736	LMOh7858_1802	LMHCC_0886
lmo1681	LM5578_1828	LM5923_1780	LMOf2365_1705	LMOf6854_1737	LMOh7858_1803	LMHCC_0885
lmo1682	LM5578_1829	LM5923_1781	LMOf2365_1706	LMOf6854_1738	LMOh7858_1804	LMHCC_0884
lmo1683	LM5578_1830	LM5923_1782	LMOf2365_1707		LMOh7858_1806	LMHCC_0881
lmo1684	LM5578_1831	LM5923_1783	LMOf2365_1708	LMOf6854_1740		LMHCC_0880
lmo1685	LM5578_1832	LM5923_1784	LMOf2365_1709	LMOf6854_1741		LMHCC_0879
lmo1686	LM5578_1833	LM5923_1785	LMOf2365_1710	LMOf6854_1741.1	LMOh7858_1808.1	LMHCC_0878
lmo1687	LM5578_1834	LM5923_1786	LMOf2365_1711	LMOf6854_1741.2	LMOh7858_1808.2	LMHCC_0877
lmo1688	LM5578_1835	LM5923_1787	LMOf2365_1712	LMOf6854_1744	LMOh7858_1811	LMHCC_0876
lmo1689	LM5578_1836	LM5923_1788	LMOf2365_1713	LMOf6854_1745	LMOh7858_1812	LMHCC_0875
lmo1690	LM5578_1837	LM5923_1789	LMOf2365_1714	LMOf6854_1745.1	LMOh7858_1812.1	LMHCC_0874
lmo1691	LM5578_1838	LM5923_1790	LMOf2365_1715	LMOf6854_1747	LMOh7858_1814	LMHCC_0873
lmo1692	LM5578_1839	LM5923_1791	LMOf2365_1716	LMOf6854_1747.1	LMOh7858_1814.1	LMHCC_0872
lmo1693	LM5578_1840	LM5923_1792	LMOf2365_1717	LMOf6854_1749	LMOh7858_1816	LMHCC_0871
lmo1694	LM5578_1841	LM5923_1793			LMOh7858_1816.1	LMHCC_0870
lmo1694	LM5578_1841	LM5923_1793	LMOf2365_1718	LMOf6854_1749.1		LMHCC_0870
lmo1694	LM5578_1841	LM5923_1793	LMOf2365_1718	LMOf6854_1749.1	LMOh7858_1816.1	LMHCC_0870
lmo1695	LM5578_1842	LM5923_1794	LMOf2365_1719	LMOf6854_1752	LMOh7858_1818	LMHCC_0869
lmo1696	LM5578_1843	LM5923_1795	LMOf2365_1720	LMOf6854_1753	LMOh7858_1819	LMHCC_0868
lmo1697	LM5578_1844	LM5923_1796	LMOf2365_1721	LMOf6854_1754	LMOh7858_1819.1	LMHCC_0867
lmo1698	LM5578_1845	LM5923_1797	LMOf2365_1722	LMOf6854_1755	LMOh7858_1819.2	LMHCC_0866
lmo1699	LM5578_1846	LM5923_1798	LMOf2365_1723	LMOf6854_1756	LMOh7858_1823	LMHCC_0865
lmo1700	LM5578_1847	LM5923_1799	LMOf2365_1724	LMOf6854_1756.1	LMOh7858_1823.1	LMHCC_0864
lmo1701	LM5578_1848	LM5923_1800	LMOf2365_1725	LMOf6854_1756.2	LMOh7858_1823.2	LMHCC_0863
lmo1702	LM5578_1849	LM5923_1801	LMOf2365_1726	LMOf6854_1760	LMOh7858_1826	LMHCC_0862
lmo1703	LM5578_1904	LM5923_1856	LMOf2365_1727	LMOf6854_1760.1	LMOh7858_1827	LMHCC_0860
lmo1704	LM5578_1905	LM5923_1857	LMOf2365_1728	LMOf6854_1760.2	LMOh7858_1827.1	LMHCC_0858
lmo1705	LM5578_1906	LM5923_1858	LMOf2365_1729	LMOf6854_1764	LMOh7858_1829	LMHCC_0857
lmo1706	LM5578_1907	LM5923_1859	LMOf2365_1730	LMOf6854_1765	LMOh7858_1830	LMHCC_0856
lmo1707	LM5578_1908	LM5923_1860	LMOf2365_1731	LMOf6854_1765.1	LMOh7858_1830.1	LMHCC_0855
lmo1708	LM5578_1909	LM5923_1861	LMOf2365_1732	LMOf6854_1767	LMOh7858_1832	LMHCC_0854
lmo1709	LM5578_1910	LM5923_1862	LMOf2365_1733	LMOf6854_1768		LMHCC_0853
lmo1710	LM5578_1911	LM5923_1863	LMOf2365_1734	LMOf6854_1768.1	LMOh7858_1833.2	LMHCC_0852
lmo1711	LM5578_1912	LM5923_1864	LMOf2365_1735	LMOf6854_1769	LMOh7858_1834	LMHCC_0851
lmo1712	LM5578_1913	LM5923_1865	LMOf2365_1736	LMOf6854_1770		LMHCC_0850
lmo1713	LM5578_1914	LM5923_1866	LMOf2365_1738	LMOf6854_1771	LMOh7858_1838	LMHCC_0849
lmo1714			LMOf2365_1739	LMOf6854_1771.1	LMOh7858_1838.1	LMHCC_0848
lmo1715	LM5578_1916	LM5923_1867	LMOf2365_1740	LMOf6854_1771.2	LMOh7858_1838.2	LMHCC_0847
lmo1716			LMOf2365_1741	LMOf6854_1774	LMOh7858_1842	LMHCC_0846
lmo1716	LM5578_1917	LM5923_1868		LMOf6854_1774		LMHCC_0846
lmo1716	LM5578_1917	LM5923_1868	LMOf2365_1741	LMOf6854_1774	LMOh7858_1842	LMHCC_0846
lmo1717				LMOf6854_1774.1		LMHCC_0845
lmo1718	LM5578_1918	LM5923_1869	LMOf2365_1742	LMOf6854_1774.2	LMOh7858_1842.1	LMHCC_0844
lmo1719	LM5578_1919	LM5923_1870	LMOf2365_1743	LMOf6854_1777	LMOh7858_1844	LMHCC_0843
lmo1720	LM5578_1920	LM5923_1871	LMOf2365_1744	LMOf6854_1778	LMOh7858_1845	LMHCC_0842
lmo1721	LM5578_1921	LM5923_1872		LMOf6854_1779	LMOh7858_1846	LMHCC_0841
lmo1722	LM5578_1922	LM5923_1873	LMOf2365_1746	LMOf6854_1780		LMHCC_0840
lmo1723	LM5578_1923	LM5923_1874	LMOf2365_1747	LMOf6854_1781
lmo1724	LM5578_1924	LM5923_1875	LMOf2365_1748	LMOf6854_1782
lmo1725	LM5578_1925	LM5923_1876	LMOf2365_1749	LMOf6854_1783
lmo1726	LM5578_1926	LM5923_1877	LMOf2365_1750	LMOf6854_1784	LMOh7858_1849	LMHCC_0839
lmo1727	LM5578_1927	LM5923_1878	LMOf2365_1751	LMOf6854_1785	LMOh7858_1850	LMHCC_0838
lmo1728	LM5578_1928	LM5923_1879	LMOf2365_1752	LMOf6854_1785.1	LMOh7858_1850.1	LMHCC_0837
lmo1729	LM5578_1929	LM5923_1880	LMOf2365_1753	LMOf6854_1787	LMOh7858_1853	LMHCC_0836
lmo1730	LM5578_1930	LM5923_1881	LMOf2365_1754	LMOf6854_1788	LMOh7858_1855	LMHCC_0835
lmo1731	LM5578_1931	LM5923_1882	LMOf2365_1755	LMOf6854_1789	LMOh7858_1856	LMHCC_0834
lmo1732	LM5578_1932	LM5923_1883	LMOf2365_1756	LMOf6854_1790	LMOh7858_1857	LMHCC_0833
lmo1733	LM5578_1933	LM5923_1884	LMOf2365_1757	LMOf6854_1791	LMOh7858_1858	LMHCC_0832
lmo1734	LM5578_1934	LM5923_1885	LMOf2365_1758	LMOf6854_1792	LMOh7858_1859	LMHCC_0831
lmo1735	LM5578_1935	LM5923_1886	LMOf2365_1759	LMOf6854_1793	LMOh7858_1860	LMHCC_0829
lmo1736	LM5578_1936	LM5923_1887	LMOf2365_1760	LMOf6854_1794	LMOh7858_1861	LMHCC_0830
lmo1737	LM5578_1937	LM5923_1888	LMOf2365_1761	LMOf6854_1795	LMOh7858_1862	LMHCC_0828
lmo1738	LM5578_1938	LM5923_1889	LMOf2365_1762	LMOf6854_1796	LMOh7858_1863	LMHCC_0827
lmo1739	LM5578_1939	LM5923_1890	LMOf2365_1763	LMOf6854_1797	LMOh7858_1864	LMHCC_0826
lmo1740	LM5578_1940	LM5923_1891	LMOf2365_1764	LMOf6854_1798	LMOh7858_1865	LMHCC_0825
lmo1741	LM5578_1941	LM5923_1892	LMOf2365_1766	LMOf6854_1799	LMOh7858_1866	LMHCC_0824
lmo1742	LM5578_1942	LM5923_1893	LMOf2365_1767	LMOf6854_1800	LMOh7858_1867	LMHCC_0823
lmo1743	LM5578_1943	LM5923_1894	LMOf2365_1768	LMOf6854_1800.1	LMOh7858_1867.1	LMHCC_0822
lmo1744	LM5578_1944	LM5923_1895	LMOf2365_1769	LMOf6854_1800.2	LMOh7858_1867.2	LMHCC_0821
lmo1745	LM5578_1945	LM5923_1896	LMOf2365_1770	LMOf6854_1803	LMOh7858_1870	LMHCC_0820
lmo1746	LM5578_1946	LM5923_1897	LMOf2365_1771	LMOf6854_1804	LMOh7858_1871	LMHCC_0819
lmo1747	LM5578_1947	LM5923_1898	LMOf2365_1772	LMOf6854_1805	LMOh7858_1872	LMHCC_0818
lmo1748	LM5578_1948	LM5923_1899	LMOf2365_1773	LMOf6854_1805.1	LMOh7858_1872.1	LMHCC_0817
lmo1749	LM5578_1949	LM5923_1900	LMOf2365_1774	LMOf6854_1807	LMOh7858_1874	LMHCC_0816
lmo1750	LM5578_1950	LM5923_1901	LMOf2365_1775	LMOf6854_1807.1	LMOh7858_1874.1	LMHCC_0815
lmo1751	LM5578_1951	LM5923_1902	LMOf2365_1776	LMOf6854_1809	LMOh7858_1876	LMHCC_0813
lmo1752	LM5578_1952	LM5923_1903	LMOf2365_1777	LMOf6854_1809.1	LMOh7858_1876.1	LMHCC_0812
lmo1753	LM5578_1953	LM5923_1904	LMOf2365_1778	LMOf6854_1809.2	LMOh7858_1876.2	LMHCC_0811
lmo1754	LM5578_1954	LM5923_1905	LMOf2365_1779	LMOf6854_1812	LMOh7858_1879	LMHCC_0810
lmo1755	LM5578_1955	LM5923_1906	LMOf2365_1780	LMOf6854_1813	LMOh7858_1880	LMHCC_0809
lmo1756	LM5578_1956	LM5923_1907	LMOf2365_1781	LMOf6854_1814	LMOh7858_1881	LMHCC_0808
lmo1757	LM5578_1957	LM5923_1908	LMOf2365_1782	LMOf6854_1815	LMOh7858_1882	LMHCC_0807
lmo1758	LM5578_1958	LM5923_1909	LMOf2365_1783	LMOf6854_1816	LMOh7858_1883	LMHCC_0806
lmo1759	LM5578_1959	LM5923_1910	LMOf2365_1784	LMOf6854_1817	LMOh7858_1884	LMHCC_0805
lmo1760	LM5578_1960	LM5923_1911	LMOf2365_1785		LMOh7858_1885	LMHCC_0804
lmo1761	LM5578_1961	LM5923_1912	LMOf2365_1786	LMOf6854_1820	LMOh7858_1886	LMHCC_0803
lmo1762	LM5578_1962	LM5923_1913	LMOf2365_1787	LMOf6854_1820.1		LMHCC_0802
lmo1763	LM5578_1963	LM5923_1914	LMOf2365_1788	LMOf6854_1820.2	LMOh7858_1886.2	LMHCC_0801
lmo1764	LM5578_1964	LM5923_1915	LMOf2365_1789	LMOf6854_1823	LMOh7858_1889	LMHCC_0800
lmo1765	LM5578_1965	LM5923_1916	LMOf2365_1790	LMOf6854_1824	LMOh7858_1890	LMHCC_0799
lmo1766	LM5578_1966	LM5923_1917	LMOf2365_1791	LMOf6854_1825	LMOh7858_1891	LMHCC_0798
lmo1767	LM5578_1967	LM5923_1918	LMOf2365_1792	LMOf6854_1826	LMOh7858_1892	LMHCC_0797
lmo1768	LM5578_1968	LM5923_1919	LMOf2365_1793	LMOf6854_1827	LMOh7858_1893	LMHCC_0796
lmo1769	LM5578_1969	LM5923_1920	LMOf2365_1794	LMOf6854_1828	LMOh7858_1894	LMHCC_0795
lmo1770	LM5578_1970	LM5923_1921	LMOf2365_1795	LMOf6854_1829	LMOh7858_1895	LMHCC_0794
lmo1771	LM5578_1971	LM5923_1922	LMOf2365_1796	LMOf6854_1830	LMOh7858_1896	LMHCC_0793
lmo1772	LM5578_1972	LM5923_1923	LMOf2365_1797	LMOf6854_1831	LMOh7858_1897	LMHCC_0792
lmo1773	LM5578_1973	LM5923_1924	LMOf2365_1798	LMOf6854_1832	LMOh7858_1898	LMHCC_0791
lmo1774	LM5578_1974	LM5923_1925	LMOf2365_1799	LMOf6854_1833	LMOh7858_1899	LMHCC_0790
lmo1775	LM5578_1975	LM5923_1926	LMOf2365_1800	LMOf6854_1834	LMOh7858_1900	LMHCC_0789
lmo1776	LM5578_1976	LM5923_1927	LMOf2365_1801	LMOf6854_1834.1	LMOh7858_1900.1	LMHCC_0787
lmo1777	LM5578_1977	LM5923_1928	LMOf2365_1802	LMOf6854_1836	LMOh7858_1905	LMHCC_0785
lmo1778	LM5578_1978	LM5923_1929	LMOf2365_1803	LMOf6854_1837	LMOh7858_1906	LMHCC_0784
lmo1779	LM5578_1979	LM5923_1930	LMOf2365_1804	LMOf6854_1837.1	LMOh7858_1906.1	LMHCC_0783
lmo1780	LM5578_1980	LM5923_1931	LMOf2365_1805	LMOf6854_1839	LMOh7858_1908	LMHCC_0782
lmo1781	LM5578_1981	LM5923_1932	LMOf2365_1806	LMOf6854_1839.1	LMOh7858_1908.1	LMHCC_0781
lmo1782	LM5578_1982	LM5923_1933	LMOf2365_1807	LMOf6854_1841	LMOh7858_1910	LMHCC_0780
lmo1783	LM5578_1983	LM5923_1934	LMOf2365_1808	LMOf6854_1842	LMOh7858_1911	LMHCC_0779
lmo1784	LM5578_1984	LM5923_1935	LMOf2365_1809	LMOf6854_1843	LMOh7858_1912	LMHCC_0778
lmo1785	LM5578_1985	LM5923_1936	LMOf2365_1810		LMOh7858_1913	LMHCC_0777
lmo1786	LM5578_1987	LM5923_1938	LMOf2365_1812	LMOf6854_1844.2	LMOh7858_1913.1
lmo1787	LM5578_1989	LM5923_1940	LMOf2365_1814	LMOf6854_1846	LMOh7858_1913.3	LMHCC_0771
lmo1788	LM5578_1990	LM5923_1941	LMOf2365_1815		LMOh7858_1913.4	LMHCC_0770
lmo1789	LM5578_1991	LM5923_1942	LMOf2365_1816	LMOf6854_1848	LMOh7858_1915	LMHCC_0769
lmo1790	LM5578_1992	LM5923_1943	LMOf2365_1817	LMOf6854_1849	LMOh7858_1916	LMHCC_0768
lmo1791	LM5578_1993	LM5923_1944	LMOf2365_1818	LMOf6854_1849.1	LMOh7858_1916.1	LMHCC_0767
lmo1792	LM5578_1994	LM5923_1945	LMOf2365_1819	LMOf6854_1851	LMOh7858_1918	LMHCC_0766
lmo1793	LM5578_1995	LM5923_1946	LMOf2365_1820	LMOf6854_1852	LMOh7858_1919	LMHCC_0765
lmo1794	LM5578_1996	LM5923_1947	LMOf2365_1821	LMOf6854_1852.1		LMHCC_0764
lmo1795	LM5578_1997	LM5923_1948	LMOf2365_1822	LMOf6854_1854	LMOh7858_1921	LMHCC_0763
lmo1796	LM5578_1998	LM5923_1949	LMOf2365_1823		LMOh7858_1921.1	LMHCC_0762
lmo1797	LM5578_1999	LM5923_1950	LMOf2365_1824	LMOf6854_1854.2	LMOh7858_1921.2	LMHCC_0761
lmo1798	LM5578_2000	LM5923_1951	LMOf2365_1825	LMOf6854_1854.3	LMOh7858_1921.3	LMHCC_0760
lmo1799
lmo1800	LM5578_2002	LM5923_1953	LMOf2365_1827	LMOf6854_1859	LMOh7858_1924	LMHCC_0758
lmo1801	LM5578_2003	LM5923_1954	LMOf2365_1828	LMOf6854_1860	LMOh7858_1925	LMHCC_0757
lmo1802	LM5578_2004	LM5923_1955	LMOf2365_1829	LMOf6854_1860.1	LMOh7858_1925.1	LMHCC_0756
lmo1803	LM5578_2005	LM5923_1956	LMOf2365_1830	LMOf6854_1862	LMOh7858_1927	LMHCC_0755
lmo1804	LM5578_2006	LM5923_1957	LMOf2365_1831	LMOf6854_1863	LMOh7858_1928	LMHCC_0754
lmo1805	LM5578_2007	LM5923_1958	LMOf2365_1832	LMOf6854_1864	LMOh7858_1929	LMHCC_0753
lmo1806	LM5578_2008	LM5923_1959	LMOf2365_1834	LMOf6854_1865	LMOh7858_1931	LMHCC_0751
lmo1807	LM5578_2009	LM5923_1960	LMOf2365_1835	LMOf6854_1866	LMOh7858_1932	LMHCC_0750
lmo1808	LM5578_2010	LM5923_1961	LMOf2365_1836	LMOf6854_1868	LMOh7858_1932.1	LMHCC_0749
lmo1809	LM5578_2011	LM5923_1962	LMOf2365_1837	LMOf6854_1869	LMOh7858_1934	LMHCC_0748
lmo1810	LM5578_2012	LM5923_1963	LMOf2365_1838	LMOf6854_1869.1	LMOh7858_1934.1	LMHCC_0747
lmo1811	LM5578_2013	LM5923_1964	LMOf2365_1839	LMOf6854_1871	LMOh7858_1934.2	LMHCC_0746
lmo1812	LM5578_2014	LM5923_1965	LMOf2365_1840	LMOf6854_1872	LMOh7858_1937	LMHCC_0745
lmo1813	LM5578_2015	LM5923_1966	LMOf2365_1841	LMOf6854_1873	LMOh7858_1938	LMHCC_0744
lmo1814	LM5578_2016	LM5923_1967	LMOf2365_1842	LMOf6854_1874	LMOh7858_1939	LMHCC_0743
lmo1815	LM5578_2017	LM5923_1968	LMOf2365_1843	LMOf6854_1874.1	LMOh7858_1939.1	LMHCC_0742
lmo1816	LM5578_2018	LM5923_1969	LMOf2365_1844	LMOf6854_1876	LMOh7858_1941	LMHCC_0741
lmo1817	LM5578_2019	LM5923_1970	LMOf2365_1845	LMOf6854_1877	LMOh7858_1942	LMHCC_0740
lmo1818	LM5578_2020	LM5923_1971	LMOf2365_1846	LMOf6854_1878	LMOh7858_1943	LMHCC_0739
lmo1819	LM5578_2021	LM5923_1972	LMOf2365_1847	LMOf6854_1878.1		LMHCC_0738
lmo1820	LM5578_2022	LM5923_1973	LMOf2365_1848	LMOf6854_1880	LMOh7858_1945	LMHCC_0737
lmo1821	LM5578_2023	LM5923_1974	LMOf2365_1849	LMOf6854_1881	LMOh7858_1946	LMHCC_0736
lmo1822	LM5578_2024	LM5923_1975	LMOf2365_1850	LMOf6854_1882	LMOh7858_1947	LMHCC_0735
lmo1823	LM5578_2025	LM5923_1976	LMOf2365_1851	LMOf6854_1883	LMOh7858_1948	LMHCC_0734
lmo1824	LM5578_2026	LM5923_1977	LMOf2365_1852	LMOf6854_1884	LMOh7858_1949	LMHCC_0733
lmo1825	LM5578_2027	LM5923_1978	LMOf2365_1853	LMOf6854_1885	LMOh7858_1950	LMHCC_0731
lmo1826	LM5578_2028	LM5923_1979	LMOf2365_1854	LMOf6854_1886	LMOh7858_1951	LMHCC_0730
lmo1827	LM5578_2029	LM5923_1980	LMOf2365_1855	LMOf6854_1887	LMOh7858_1952	LMHCC_0729
lmo1828	LM5578_2030	LM5923_1981	LMOf2365_1856	LMOf6854_1887.1	LMOh7858_1952.1	LMHCC_0728
lmo1829	LM5578_2031	LM5923_1982	LMOf2365_1857	LMOf6854_1889	LMOh7858_1954	LMHCC_0727
lmo1830	LM5578_2032	LM5923_1983	LMOf2365_1858	LMOf6854_1889.1	LMOh7858_1954.1	LMHCC_0726
lmo1831	LM5578_2033	LM5923_1984	LMOf2365_1859	LMOf6854_1891	LMOh7858_1956	LMHCC_0725
lmo1832	LM5578_2034	LM5923_1985	LMOf2365_1860	LMOf6854_1892	LMOh7858_1957	LMHCC_0724
lmo1833	LM5578_2035	LM5923_1986	LMOf2365_1861	LMOf6854_1893	LMOh7858_1958	LMHCC_0723
lmo1834	LM5578_2036	LM5923_1987	LMOf2365_1862	LMOf6854_1894	LMOh7858_1959	LMHCC_0722
lmo1835	LM5578_2037	LM5923_1988	LMOf2365_1863	LMOf6854_1895	LMOh7858_1960	LMHCC_0721
lmo1836	LM5578_2038	LM5923_1989	LMOf2365_1864	LMOf6854_1896	LMOh7858_1961	LMHCC_0720
lmo1837	LM5578_2039	LM5923_1990	LMOf2365_1865	LMOf6854_1897	LMOh7858_1962	LMHCC_0719
lmo1838	LM5578_2040	LM5923_1991	LMOf2365_1866	LMOf6854_1898	LMOh7858_1963	LMHCC_0718
lmo1839	LM5578_2041	LM5923_1992	LMOf2365_1867	LMOf6854_1899	LMOh7858_1964	LMHCC_0717
lmo1840	LM5578_2042	LM5923_1993	LMOf2365_1868		LMOh7858_1965	LMHCC_0716
lmo1841	LM5578_2043	LM5923_1994	LMOf2365_1869		LMOh7858_1965.1
lmo1842	LM5578_2044	LM5923_1995	LMOf2365_1870	LMOf6854_1902		LMHCC_0715
lmo1843	LM5578_2045	LM5923_1996	LMOf2365_1871	LMOf6854_1904	LMOh7858_1968	LMHCC_0714
lmo1844	LM5578_2046	LM5923_1997	LMOf2365_1872	LMOf6854_1905	LMOh7858_1969	LMHCC_0713
lmo1845	LM5578_2047	LM5923_1998	LMOf2365_1873	LMOf6854_1906	LMOh7858_1970	LMHCC_0712
lmo1846	LM5578_2048	LM5923_1999	LMOf2365_1874	LMOf6854_1907	LMOh7858_1971	LMHCC_0711
lmo1847	LM5578_2049	LM5923_2000	LMOf2365_1875	LMOf6854_1908	LMOh7858_1972	LMHCC_0709
lmo1848	LM5578_2050	LM5923_2001	LMOf2365_1876	LMOf6854_1909		LMHCC_0708
lmo1849	LM5578_2051	LM5923_2002	LMOf2365_1877	LMOf6854_1910	LMOh7858_1974	LMHCC_0707
lmo1850	LM5578_2052	LM5923_2003	LMOf2365_1878		LMOh7858_1975	LMHCC_0706
lmo1851	LM5578_2053	LM5923_2004	LMOf2365_1879		LMOh7858_1976	LMHCC_0705
lmo1852	LM5578_2054	LM5923_2005	LMOf2365_1880	LMOf6854_1912	LMOh7858_1977	LMHCC_0704
lmo1853	LM5578_2055	LM5923_2006	LMOf2365_1881	LMOf6854_1913	LMOh7858_1978	LMHCC_0703
lmo1854	LM5578_2056	LM5923_2007	LMOf2365_1882	LMOf6854_1913.1	LMOh7858_1978.1	LMHCC_0702
lmo1855	LM5578_2057	LM5923_2008	LMOf2365_1883		LMOh7858_1980	LMHCC_0701
lmo1856	LM5578_2058	LM5923_2009	LMOf2365_1884	LMOf6854_1917	LMOh7858_1981	LMHCC_0700
lmo1857	LM5578_2059	LM5923_2010	LMOf2365_1885		LMOh7858_1981.1	LMHCC_0699
lmo1858	LM5578_2060	LM5923_2011	LMOf2365_1886	LMOf6854_1918	LMOh7858_1983	LMHCC_0698
lmo1859	LM5578_2061	LM5923_2012	LMOf2365_1887	LMOf6854_1919	LMOh7858_1984	LMHCC_0697
lmo1860	LM5578_2062	LM5923_2013	LMOf2365_1888	LMOf6854_1920	LMOh7858_1985	LMHCC_0696
lmo1861	LM5578_2063	LM5923_2014	LMOf2365_1889	LMOf6854_1920.1	LMOh7858_1985.1	LMHCC_0695
lmo1862	LM5578_2064	LM5923_2015	LMOf2365_1890	LMOf6854_1922	LMOh7858_1987	LMHCC_0694
lmo1863	LM5578_2065	LM5923_2016	LMOf2365_1892	LMOf6854_1923	LMOh7858_1988	LMHCC_0693
lmo1864	LM5578_2066	LM5923_2017	LMOf2365_1893	LMOf6854_1924	LMOh7858_1989	LMHCC_0692
lmo1865	LM5578_2067	LM5923_2018	LMOf2365_1894	LMOf6854_1925	LMOh7858_1990	LMHCC_0691
lmo1866	LM5578_2068	LM5923_2019	LMOf2365_1895	LMOf6854_1925.1	LMOh7858_1990.1	LMHCC_0690
lmo1867	LM5578_2069	LM5923_2020	LMOf2365_1896	LMOf6854_1927	LMOh7858_1992	LMHCC_0689
lmo1868	LM5578_2070	LM5923_2021	LMOf2365_1897	LMOf6854_1927.1	LMOh7858_1992.1	LMHCC_0688
lmo1869	LM5578_2071	LM5923_2022	LMOf2365_1898	LMOf6854_1927.2	LMOh7858_1992.2	LMHCC_0687
lmo1870	LM5578_2072	LM5923_2023	LMOf2365_1899	LMOf6854_1930	LMOh7858_1995	LMHCC_0686
lmo1871	LM5578_2073	LM5923_2024	LMOf2365_1901	LMOf6854_1931	LMOh7858_1997	LMHCC_0685
lmo1872	LM5578_2074	LM5923_2025	LMOf2365_1902	LMOf6854_1931.1	LMOh7858_1997.1	LMHCC_0684
lmo1873	LM5578_2075	LM5923_2026	LMOf2365_1903	LMOf6854_1933	LMOh7858_1999	LMHCC_0683
lmo1874	LM5578_2076	LM5923_2027	LMOf2365_1904	LMOf6854_1934	LMOh7858_2000	LMHCC_0682
lmo1875	LM5578_2077	LM5923_2028	LMOf2365_1905	LMOf6854_1935	LMOh7858_2001	LMHCC_0681
lmo1877
lmo1878	LM5578_2079	LM5923_2030	LMOf2365_1907	LMOf6854_1937	LMOh7858_2003	LMHCC_0679
lmo1879	LM5578_2080	LM5923_2031	LMOf2365_1908	LMOf6854_1937.2		LMHCC_0678
lmo1880	LM5578_2081	LM5923_2032	LMOf2365_1909	LMOf6854_1937.3		LMHCC_0677
lmo1881	LM5578_2082	LM5923_2033	LMOf2365_1910	LMOf6854_1937.4	LMOh7858_2003.1	LMHCC_0676
lmo1882	LM5578_2083	LM5923_2034	LMOf2365_1911	LMOf6854_1939	LMOh7858_2005	LMHCC_0675
lmo1883	LM5578_2084	LM5923_2035	LMOf2365_1912	LMOf6854_1940		LMHCC_0674
lmo1884	LM5578_2085	LM5923_2036	LMOf2365_1913	LMOf6854_1942		LMHCC_0673
lmo1885	LM5578_2086	LM5923_2037	LMOf2365_1914	LMOf6854_1943	LMOh7858_2008	LMHCC_0672
lmo1886	LM5578_2087	LM5923_2038	LMOf2365_1915	LMOf6854_1944	LMOh7858_2009	LMHCC_0671
lmo1887	LM5578_2088	LM5923_2039	LMOf2365_1916	LMOf6854_1944.1	LMOh7858_2009.1	LMHCC_0670
lmo1888	LM5578_2089	LM5923_2040	LMOf2365_1917	LMOf6854_1944.3	LMOh7858_2009.3	LMHCC_0669
lmo1889	LM5578_2090	LM5923_2041	LMOf2365_1918	LMOf6854_1944.4	LMOh7858_2009.4	LMHCC_0668
lmo1890	LM5578_2091	LM5923_2042	LMOf2365_1919	LMOf6854_1944.5	LMOh7858_2009.5	LMHCC_0667
lmo1891	LM5578_2092	LM5923_2043	LMOf2365_1920	LMOf6854_1950	LMOh7858_2014	LMHCC_0666
lmo1892	LM5578_2093	LM5923_2044	LMOf2365_1921	LMOf6854_1951	LMOh7858_2016	LMHCC_0665
lmo1893	LM5578_2094	LM5923_2045	LMOf2365_1922	LMOf6854_1951.1	LMOh7858_2016.1	LMHCC_0664
lmo1894	LM5578_2095	LM5923_2046	LMOf2365_1923	LMOf6854_1953	LMOh7858_2018	LMHCC_0663
lmo1895	LM5578_2096	LM5923_2047	LMOf2365_1924	LMOf6854_1954	LMOh7858_2019	LMHCC_0662
lmo1896	LM5578_2097	LM5923_2048	LMOf2365_1925	LMOf6854_1955	LMOh7858_2020	LMHCC_0661
lmo1897	LM5578_2098	LM5923_2049	LMOf2365_1926	LMOf6854_1956		LMHCC_0660
lmo1898	LM5578_2099	LM5923_2050	LMOf2365_1927	LMOf6854_1956.1	LMOh7858_2022.1	LMHCC_0659
lmo1899	LM5578_2100	LM5923_2051	LMOf2365_1928	LMOf6854_1958	LMOh7858_2022.2	LMHCC_0658
lmo1900	LM5578_2101	LM5923_2052	LMOf2365_1929	LMOf6854_1959	LMOh7858_2026	LMHCC_0657
lmo1901	LM5578_2102	LM5923_2053	LMOf2365_1930	LMOf6854_1960	LMOh7858_2027	LMHCC_0656
lmo1902	LM5578_2103	LM5923_2054	LMOf2365_1931	LMOf6854_1961	LMOh7858_2028	LMHCC_0655
lmo1903	LM5578_2104	LM5923_2055	LMOf2365_1932	LMOf6854_1962	LMOh7858_2029	LMHCC_0654
lmo1904	LM5578_2105	LM5923_2056	LMOf2365_1933	LMOf6854_1963		LMHCC_0653
lmo1905	LM5578_2106	LM5923_2057	LMOf2365_1934	LMOf6854_1964	LMOh7858_2031	LMHCC_0652
lmo1906	LM5578_2107	LM5923_2058	LMOf2365_1935	LMOf6854_1965	LMOh7858_2031.1	LMHCC_0651
lmo1907	LM5578_2108	LM5923_2059	LMOf2365_1936	LMOf6854_1966	LMOh7858_2033	LMHCC_0650
lmo1908	LM5578_2109	LM5923_2060	LMOf2365_1937	LMOf6854_1966.1	LMOh7858_2033.1	LMHCC_0649
lmo1909	LM5578_2110	LM5923_2061	LMOf2365_1938	LMOf6854_1968	LMOh7858_2035	LMHCC_0647
lmo1910	LM5578_2111	LM5923_2062	LMOf2365_1939	LMOf6854_1969	LMOh7858_2036	LMHCC_0648
lmo1911	LM5578_2112	LM5923_2063	LMOf2365_1940	LMOf6854_1970	LMOh7858_2037	LMHCC_0646
lmo1912	LM5578_2113	LM5923_2064	LMOf2365_1941	LMOf6854_1971	LMOh7858_2038	LMHCC_0645
lmo1913	LM5578_2114	LM5923_2065	LMOf2365_1942	LMOf6854_1971.1	LMOh7858_2038.1	LMHCC_0644
lmo1914	LM5578_2115	LM5923_2066	LMOf2365_1943	LMOf6854_1973	LMOh7858_2040	LMHCC_0643
lmo1915	LM5578_2116	LM5923_2067	LMOf2365_1944	LMOf6854_1974	LMOh7858_2041	LMHCC_0641
lmo1916	LM5578_2117	LM5923_2068	LMOf2365_1945	LMOf6854_1975	LMOh7858_2042	LMHCC_0640
lmo1917	LM5578_2118	LM5923_2069	LMOf2365_1946	LMOf6854_1976	LMOh7858_2043	LMHCC_0639
lmo1918	LM5578_2119	LM5923_2070	LMOf2365_1947	LMOf6854_1976.1	LMOh7858_2043.1	LMHCC_0638
lmo1919	LM5578_2120	LM5923_2071	LMOf2365_1948	LMOf6854_1976.2	LMOh7858_2045.1	LMHCC_0637
lmo1920	LM5578_2121	LM5923_2072	LMOf2365_1949	LMOf6854_1976.3	LMOh7858_2045.2	LMHCC_0636
lmo1921	LM5578_2122	LM5923_2073	LMOf2365_1950	LMOf6854_1976.4	LMOh7858_2045.3	LMHCC_0635
lmo1922	LM5578_2123	LM5923_2074	LMOf2365_1951	LMOf6854_1981	LMOh7858_2049	LMHCC_0634
lmo1923	LM5578_2124	LM5923_2075	LMOf2365_1952	LMOf6854_1982	LMOh7858_2050	LMHCC_0633
lmo1924	LM5578_2125	LM5923_2076	LMOf2365_1953	LMOf6854_1983		LMHCC_0632
lmo1925	LM5578_2126	LM5923_2077	LMOf2365_1954	LMOf6854_1984	LMOh7858_2052	LMHCC_0631
lmo1926	LM5578_2127	LM5923_2078	LMOf2365_1955	LMOf6854_1985	LMOh7858_2053	LMHCC_0630
lmo1927	LM5578_2128	LM5923_2079	LMOf2365_1956	LMOf6854_1986	LMOh7858_2054	LMHCC_0629
lmo1928	LM5578_2129	LM5923_2080	LMOf2365_1957	LMOf6854_1987	LMOh7858_2055	LMHCC_0628
lmo1929	LM5578_2130	LM5923_2081	LMOf2365_1958	LMOf6854_1988	LMOh7858_2055.1	LMHCC_0627
lmo1930	LM5578_2131	LM5923_2082	LMOf2365_1959	LMOf6854_1989	LMOh7858_2057	LMHCC_0626
lmo1931	LM5578_2132	LM5923_2083	LMOf2365_1960	LMOf6854_1991	LMOh7858_2058	LMHCC_0625
lmo1932	LM5578_2133	LM5923_2084	LMOf2365_1961	LMOf6854_1992	LMOh7858_2059	LMHCC_0624
lmo1933	LM5578_2134	LM5923_2085	LMOf2365_1962	LMOf6854_1993		LMHCC_0623
lmo1934	LM5578_2135	LM5923_2086	LMOf2365_1963	LMOf6854_1994	LMOh7858_2062	LMHCC_0622
lmo1935	LM5578_2136	LM5923_2087	LMOf2365_1964	LMOf6854_1995	LMOh7858_2062.1	LMHCC_0621
lmo1936	LM5578_2137	LM5923_2088	LMOf2365_1965	LMOf6854_1996	LMOh7858_2065	LMHCC_0620
lmo1937	LM5578_2138	LM5923_2089	LMOf2365_1966	LMOf6854_1997	LMOh7858_2066	LMHCC_0619
lmo1938	LM5578_2139	LM5923_2090	LMOf2365_1967	LMOf6854_1997.1	LMOh7858_2066.1	LMHCC_0618
lmo1939	LM5578_2140	LM5923_2091	LMOf2365_1968	LMOf6854_1999	LMOh7858_2068	LMHCC_0617
lmo1940	LM5578_2141	LM5923_2092	LMOf2365_1969	LMOf6854_2000	LMOh7858_2069	LMHCC_0616
lmo1941	LM5578_2142	LM5923_2093	LMOf2365_1970	LMOf6854_2001	LMOh7858_2070	LMHCC_0615
lmo1942	LM5578_2143	LM5923_2094	LMOf2365_1971	LMOf6854_2002	LMOh7858_2071	LMHCC_0614
lmo1943	LM5578_2144	LM5923_2095	LMOf2365_1972	LMOf6854_2002.1	LMOh7858_2071.1	LMHCC_0613
lmo1944	LM5578_2145	LM5923_2096	LMOf2365_1973	LMOf6854_2004		LMHCC_0612
lmo1945	LM5578_2146	LM5923_2097	LMOf2365_1975	LMOf6854_2005		LMHCC_0611
lmo1946	LM5578_2147	LM5923_2098	LMOf2365_1976	LMOf6854_2006	LMOh7858_2077	LMHCC_0610
lmo1947	LM5578_2148	LM5923_2099	LMOf2365_1977	LMOf6854_2007	LMOh7858_2078	LMHCC_0609
lmo1948	LM5578_2149	LM5923_2100	LMOf2365_1978	LMOf6854_2008	LMOh7858_2079	LMHCC_0608
lmo1949	LM5578_2150	LM5923_2101	LMOf2365_1979	LMOf6854_2009	LMOh7858_2080	LMHCC_0607
lmo1950	LM5578_2151	LM5923_2102	LMOf2365_1980	LMOf6854_2010	LMOh7858_2081	LMHCC_0606
lmo1951	LM5578_2152	LM5923_2103	LMOf2365_1981	LMOf6854_2011	LMOh7858_2082	LMHCC_0605
lmo1952	LM5578_2153	LM5923_2104	LMOf2365_1982	LMOf6854_2012	LMOh7858_2083	LMHCC_0604
lmo1953	LM5578_2154	LM5923_2105	LMOf2365_1983	LMOf6854_2013	LMOh7858_2084	LMHCC_0603
lmo1954	LM5578_2155	LM5923_2106	LMOf2365_1984	LMOf6854_2014	LMOh7858_2085	LMHCC_0602
lmo1955	LM5578_2156	LM5923_2107	LMOf2365_1985	LMOf6854_2015	LMOh7858_2086	LMHCC_0601
lmo1956	LM5578_2157	LM5923_2108	LMOf2365_1986	LMOf6854_2016	LMOh7858_2087	LMHCC_0600
lmo1957	LM5578_2158	LM5923_2109	LMOf2365_1987	LMOf6854_2017	LMOh7858_2087.1	LMHCC_0599
lmo1958	LM5578_2159	LM5923_2110	LMOf2365_1988	LMOf6854_2019	LMOh7858_2087.2	LMHCC_0598
lmo1959	LM5578_2160	LM5923_2111	LMOf2365_1989	LMOf6854_2020	LMOh7858_2089	LMHCC_0597
lmo1960	LM5578_2161	LM5923_2112	LMOf2365_1990	LMOf6854_2021	LMOh7858_2090	LMHCC_0596
lmo1961	LM5578_2162	LM5923_2113	LMOf2365_1991	LMOf6854_2022	LMOh7858_2091	LMHCC_0595
lmo1962	LM5578_2163	LM5923_2114	LMOf2365_1992	LMOf6854_2023	LMOh7858_2092	LMHCC_0594
lmo1963	LM5578_2164	LM5923_2115	LMOf2365_1993	LMOf6854_2024	LMOh7858_2093	LMHCC_0593
[truncated: 2,382 more rows]
